# Supplementary material for: (E)-4-(4-Acrylamidophenoxy)-N-Methylpicolinamides as b-Raf/VEGFR-2 Inhibitors with Antiangiogenic Activity in HUVEC and Zebrafish Model
Source: Molecules. 2026 May 20;31(10):1757. doi: 10.3390/molecules31101757 (PMC13209728; doi:10.3390/molecules31101757)
Supplement: Supplementary file 1 [file molecules-31-01757-s001.zip]

Archive with 5 entries (3 files):
- molecules-4178655-supplementary/
- molecules-4178655-supplementary/molecules-4178655-supplementary materials/
- molecules-4178655-supplementary/molecules-4178655-supplementary materials/1966554.cif
- molecules-4178655-supplementary/molecules-4178655-supplementary materials/1966554.mol2
- molecules-4178655-supplementary/molecules-4178655-supplementary materials/Supporting Information.pdf
