# Supplementary material for: (E)-4-(4-Acrylamidophenoxy)-N-Methylpicolinamides as b-Raf/VEGFR-2 Inhibitors with Antiangiogenic Activity in HUVEC and Zebrafish Model
Source: Molecules. 2026 May 20;31(10):1757. doi: 10.3390/molecules31101757 (PMC13209728; doi:10.3390/molecules31101757)
Supplement: Supplementary file 1 [file molecules-31-01757-s001.zip › molecules-4178655-supplementary/molecules-4178655-supplementary materials/1966554.cif]

####################################################################### 
# 
# This file contains crystal structure data downloaded from the 
# Cambridge Structural Database (CSD) hosted by the Cambridge 
# Crystallographic Data Centre (CCDC).
# 
# Full information about CCDC data access policies and citation 
# guidelines are available at http://www.ccdc.cam.ac.uk/access/V1 
# 
# Audit and citation data items may have been added by the CCDC. 
# Please retain this information to preserve the provenance of 
# this file and to allow appropriate attribution of the data. 
# 
#######################################################################

data_shelx
_audit_block_doi                 10.5517/ccdc.csd.cc240c7s
_database_code_depnum_ccdc_archive 'CCDC 1966554'
loop_
_audit_author_name
_audit_author_address
'Steven Priver'
;School of Science
Australia
;
_audit_update_record             
;
2025-12-22 deposited with the CCDC.	2026-01-29 downloaded from the CCDC.
;

_audit_creation_method           SHELXL-2018/3
_shelx_SHELXL_version_number     2018/3
_chemical_name_systematic        ?
_chemical_name_common            ?
_chemical_melting_point          ?
_chemical_formula_moiety         'C23 H18 F3 N3 O3'
_chemical_formula_sum            'C23 H18 F3 N3 O3'
_chemical_formula_weight         441.40

loop_
_atom_type_symbol
_atom_type_description
_atom_type_scat_dispersion_real
_atom_type_scat_dispersion_imag
_atom_type_scat_source
C C 0.0033 0.0016 'International Tables Vol C Tables 4.2.6.8 and 6.1.1.4'
H H 0.0000 0.0000 'International Tables Vol C Tables 4.2.6.8 and 6.1.1.4'
N N 0.0061 0.0033 'International Tables Vol C Tables 4.2.6.8 and 6.1.1.4'
F F 0.0171 0.0103 'International Tables Vol C Tables 4.2.6.8 and 6.1.1.4'
O O 0.0106 0.0060 'International Tables Vol C Tables 4.2.6.8 and 6.1.1.4'

_space_group_crystal_system      monoclinic
_space_group_IT_number           9
_space_group_name_H-M_alt        'C c'
_space_group_name_Hall           'C -2yc'

_shelx_space_group_comment       
;
The symmetry employed for this shelxl refinement is uniquely defined
by the following loop, which should always be used as a source of
symmetry information in preference to the above space-group names.
They are only intended as comments.
;

loop_
_space_group_symop_operation_xyz
'x, y, z'
'x, -y, z+1/2'
'x+1/2, y+1/2, z'
'x+1/2, -y+1/2, z+1/2'

_cell_length_a                   4.965(7)
_cell_length_b                   50.69(7)
_cell_length_c                   8.330(10)
_cell_angle_alpha                90
_cell_angle_beta                 105.39(2)
_cell_angle_gamma                90
_cell_volume                     2021(4)
_cell_formula_units_Z            4
_cell_measurement_temperature    100(2)
_cell_measurement_reflns_used    2593
_cell_measurement_theta_min      2.66
_cell_measurement_theta_max      23.01

_exptl_crystal_description       plate
_exptl_crystal_colour            colourless
_exptl_crystal_density_meas      ?
_exptl_crystal_density_method    ?
_exptl_crystal_density_diffrn    1.451
_exptl_crystal_F_000             912
_exptl_transmission_factor_min   ?
_exptl_transmission_factor_max   ?
_exptl_crystal_size_max          0.401
_exptl_crystal_size_mid          0.208
_exptl_crystal_size_min          0.044
_exptl_absorpt_coefficient_mu    0.116
_shelx_estimated_absorpt_T_min   0.955
_shelx_estimated_absorpt_T_max   0.995
_exptl_absorpt_correction_type   multi-scan
_exptl_absorpt_correction_T_min  0.661
_exptl_absorpt_correction_T_max  0.746
_exptl_absorpt_process_details   SADABS
_exptl_absorpt_special_details   ?
_diffrn_ambient_temperature      100(2)
_diffrn_radiation_wavelength     0.71073
_diffrn_radiation_type           MoK\a
_diffrn_radiation_source         'sealed tube'
_diffrn_radiation_monochromator  graphite
_diffrn_measurement_device_type  'Bruker APEX-II CCD'
_diffrn_measurement_method       '\f and \w scans'
_diffrn_detector_area_resol_mean ?
_diffrn_reflns_number            14299
_diffrn_reflns_av_unetI/netI     0.0828
_diffrn_reflns_av_R_equivalents  0.0800
_diffrn_reflns_limit_h_min       -6
_diffrn_reflns_limit_h_max       6
_diffrn_reflns_limit_k_min       -64
_diffrn_reflns_limit_k_max       64
_diffrn_reflns_limit_l_min       -10
_diffrn_reflns_limit_l_max       10
_diffrn_reflns_theta_min         2.411
_diffrn_reflns_theta_max         26.998
_diffrn_reflns_theta_full        25.242
_diffrn_measured_fraction_theta_max 0.999
_diffrn_measured_fraction_theta_full 0.999
_diffrn_reflns_Laue_measured_fraction_max 0.999
_diffrn_reflns_Laue_measured_fraction_full 0.999
_diffrn_reflns_point_group_measured_fraction_max 0.866
_diffrn_reflns_point_group_measured_fraction_full 0.878
_reflns_number_total             3836
_reflns_number_gt                2915
_reflns_threshold_expression     'I > 2\s(I)'
_reflns_Friedel_coverage         0.720
_reflns_Friedel_fraction_max     0.730
_reflns_Friedel_fraction_full    0.755

_reflns_special_details          
;
 Reflections were merged by SHELXL according to the crystal
 class for the calculation of statistics and refinement.
 
 _reflns_Friedel_fraction is defined as the number of unique
 Friedel pairs measured divided by the number that would be
 possible theoretically, ignoring centric projections and
 systematic absences.
;

_computing_data_collection       'Bruker APEX2'
_computing_cell_refinement       'Bruker SAINT'
_computing_data_reduction        'Bruker SAINT'
_computing_structure_solution    'SHELXS-97 (Sheldrick, 2008)'
_computing_structure_refinement  'SHELXL-2018/3 (Sheldrick, 2018)'
_computing_molecular_graphics    ?
_computing_publication_material  ?
_refine_special_details          ?
_refine_ls_structure_factor_coef Fsqd
_refine_ls_matrix_type           full
_refine_ls_weighting_scheme      calc
_refine_ls_weighting_details     
'w=1/[\s^2^(Fo^2^)+(0.0636P)^2^+1.1740P] where P=(Fo^2^+2Fc^2^)/3'
_atom_sites_solution_primary     direct
_atom_sites_solution_secondary   ?
_atom_sites_solution_hydrogens   mixed
_refine_ls_hydrogen_treatment    mixed
_refine_ls_extinction_method     none
_refine_ls_extinction_coef       .
_refine_ls_abs_structure_details 
;
 Flack x determined using 872 quotients [(I+)-(I-)]/[(I+)+(I-)]
 (Parsons, Flack and Wagner, Acta Cryst. B69 (2013) 249-259).
;
_refine_ls_abs_structure_Flack   ?
_chemical_absolute_configuration ?
_refine_ls_number_reflns         3836
_refine_ls_number_parameters     296
_refine_ls_number_restraints     2
_refine_ls_R_factor_all          0.0860
_refine_ls_R_factor_gt           0.0577
_refine_ls_wR_factor_ref         0.1457
_refine_ls_wR_factor_gt          0.1324
_refine_ls_goodness_of_fit_ref   1.039
_refine_ls_restrained_S_all      1.039
_refine_ls_shift/su_max          0.001
_refine_ls_shift/su_mean         0.000

loop_
_atom_site_label
_atom_site_type_symbol
_atom_site_fract_x
_atom_site_fract_y
_atom_site_fract_z
_atom_site_U_iso_or_equiv
_atom_site_adp_type
_atom_site_occupancy
_atom_site_site_symmetry_order
_atom_site_calc_flag
_atom_site_refinement_flags_posn
_atom_site_refinement_flags_adp
_atom_site_refinement_flags_occupancy
_atom_site_disorder_assembly
_atom_site_disorder_group
C1 C 0.9486(13) 0.77680(11) 1.5469(8) 0.0413(13) Uani 1 1 d . . . . .
C2 C 0.9075(11) 0.78924(10) 1.3771(7) 0.0354(12) Uani 1 1 d . . . . .
C3 C 1.0672(12) 0.78014(11) 1.2745(7) 0.0402(13) Uani 1 1 d . . . . .
H3 H 1.190812 0.765657 1.308085 0.048 Uiso 1 1 calc R U . . .
C4 C 1.0444(12) 0.79238(10) 1.1225(7) 0.0358(12) Uani 1 1 d . . . . .
H4 H 1.153450 0.786173 1.052288 0.043 Uiso 1 1 calc R U . . .
C5 C 0.8633(11) 0.81374(10) 1.0711(7) 0.0324(11) Uani 1 1 d . . . . .
C6 C 0.7027(11) 0.82238(10) 1.1753(7) 0.0349(12) Uani 1 1 d . . . . .
H6 H 0.575785 0.836611 1.141462 0.042 Uiso 1 1 calc R U . . .
C7 C 0.7273(11) 0.81028(11) 1.3287(7) 0.0359(12) Uani 1 1 d . . . . .
H7 H 0.620218 0.816498 1.399986 0.043 Uiso 1 1 calc R U . . .
C8 C 0.8582(11) 0.82728(10) 0.9140(7) 0.0332(11) Uani 1 1 d . . . . .
H8 H 1.010622 0.823654 0.868456 0.040 Uiso 1 1 calc R U . . .
C9 C 0.6668(11) 0.84397(10) 0.8278(7) 0.0319(11) Uani 1 1 d . . . . .
H9 H 0.503260 0.847595 0.862595 0.038 Uiso 1 1 calc R U . . .
C10 C 0.7109(11) 0.85684(10) 0.6772(7) 0.0311(11) Uani 1 1 d . . . . .
C11 C 0.4685(10) 0.87912(10) 0.4155(6) 0.0282(11) Uani 1 1 d . . . . .
C12 C 0.6728(11) 0.89715(11) 0.3997(7) 0.0328(12) Uani 1 1 d . . . . .
H12 H 0.816341 0.902225 0.494879 0.039 Uiso 1 1 calc R U . . .
C13 C 0.6658(11) 0.90766(10) 0.2443(7) 0.0344(12) Uani 1 1 d . . . . .
H13 H 0.801627 0.920213 0.232900 0.041 Uiso 1 1 calc R U . . .
C14 C 0.4594(11) 0.89964(10) 0.1072(6) 0.0322(12) Uani 1 1 d . . . . .
C15 C 0.2486(12) 0.88270(11) 0.1209(7) 0.0361(12) Uani 1 1 d . . . . .
H15 H 0.101907 0.878205 0.025913 0.043 Uiso 1 1 calc R U . . .
C16 C 0.2556(11) 0.87238(10) 0.2764(7) 0.0324(11) Uani 1 1 d . . . . .
H16 H 0.113129 0.860572 0.287595 0.039 Uiso 1 1 calc R U . . .
C17 C 0.2971(10) 0.92631(10) -0.1349(7) 0.0294(11) Uani 1 1 d . . . . .
C18 C 0.1211(10) 0.94116(10) -0.0666(6) 0.0270(10) Uani 1 1 d . . . . .
H18 H 0.112643 0.938322 0.044670 0.032 Uiso 1 1 calc R U . . .
C19 C -0.0414(10) 0.96015(9) -0.1648(6) 0.0259(10) Uani 1 1 d . . . . .
C20 C 0.1230(11) 0.95016(10) -0.3881(6) 0.0299(11) Uani 1 1 d . . . . .
H20 H 0.124279 0.953082 -0.500584 0.036 Uiso 1 1 calc R U . . .
C21 C 0.2960(10) 0.93091(10) -0.3001(6) 0.0300(11) Uani 1 1 d . . . . .
H21 H 0.412744 0.920921 -0.351043 0.036 Uiso 1 1 calc R U . . .
C22 C -0.2316(10) 0.97695(9) -0.0915(6) 0.0252(10) Uani 1 1 d . . . . .
C23 C -0.5582(10) 1.01436(10) -0.1452(6) 0.0311(11) Uani 1 1 d . . . . .
H23A H -0.463319 1.030306 -0.092025 0.047 Uiso 1 1 calc R U . . .
H23B H -0.646299 1.005350 -0.068115 0.047 Uiso 1 1 calc R U . . .
H23C H -0.701503 1.019230 -0.246473 0.047 Uiso 1 1 calc R U . . .
F1 F 0.7210(8) 0.77923(8) 1.6027(5) 0.0609(11) Uani 1 1 d . . . . .
F2 F 1.1567(7) 0.78812(8) 1.6625(4) 0.0551(10) Uani 1 1 d . . . . .
F3 F 1.0086(8) 0.75111(6) 1.5488(5) 0.0574(10) Uani 1 1 d . . . . .
N1 N 0.4756(9) 0.86725(8) 0.5722(5) 0.0295(9) Uani 1 1 d . . . . .
H1N H 0.294(13) 0.8637(11) 0.596(7) 0.044 Uiso 1 1 d . U . . .
N2 N -0.0472(9) 0.96505(8) -0.3251(5) 0.0296(9) Uani 1 1 d . . . . .
N3 N -0.3567(8) 0.99692(8) -0.1878(5) 0.0283(9) Uani 1 1 d . . . . .
H3N H -0.287(12) 0.9987(12) -0.276(8) 0.042 Uiso 1 1 d . U . . .
O1 O 0.9423(8) 0.85829(8) 0.6508(5) 0.0385(9) Uani 1 1 d . . . . .
O2 O 0.4785(8) 0.90749(7) -0.0509(5) 0.0372(9) Uani 1 1 d . . . . .
O3 O -0.2642(7) 0.97155(7) 0.0476(4) 0.0305(8) Uani 1 1 d . . . . .

loop_
_atom_site_aniso_label
_atom_site_aniso_U_11
_atom_site_aniso_U_22
_atom_site_aniso_U_33
_atom_site_aniso_U_23
_atom_site_aniso_U_13
_atom_site_aniso_U_12
C1 0.039(3) 0.040(3) 0.041(3) 0.004(3) 0.005(3) -0.001(3)
C2 0.034(3) 0.034(3) 0.038(3) 0.001(2) 0.009(2) 0.000(2)
C3 0.041(3) 0.037(3) 0.041(3) 0.003(3) 0.009(3) 0.007(3)
C4 0.039(3) 0.035(3) 0.034(3) -0.003(2) 0.011(2) 0.002(2)
C5 0.030(3) 0.030(3) 0.037(3) -0.003(2) 0.009(2) -0.004(2)
C6 0.031(3) 0.036(3) 0.039(3) 0.003(2) 0.012(2) 0.002(2)
C7 0.039(3) 0.033(3) 0.037(3) -0.001(2) 0.013(2) -0.001(2)
C8 0.034(3) 0.037(3) 0.032(3) -0.002(2) 0.013(2) -0.002(2)
C9 0.032(3) 0.033(3) 0.032(3) -0.001(2) 0.010(2) -0.002(2)
C10 0.029(3) 0.029(3) 0.036(3) -0.002(2) 0.010(2) -0.003(2)
C11 0.029(3) 0.030(2) 0.028(3) -0.001(2) 0.010(2) 0.004(2)
C12 0.030(3) 0.039(3) 0.030(3) -0.004(2) 0.007(2) -0.002(2)
C13 0.036(3) 0.034(3) 0.035(3) 0.000(2) 0.013(2) 0.003(2)
C14 0.039(3) 0.032(3) 0.027(3) -0.001(2) 0.012(2) 0.009(2)
C15 0.038(3) 0.037(3) 0.030(3) -0.005(2) 0.003(2) 0.007(2)
C16 0.026(3) 0.031(3) 0.039(3) 0.000(2) 0.006(2) 0.000(2)
C17 0.027(3) 0.028(3) 0.031(3) -0.004(2) 0.004(2) -0.003(2)
C18 0.027(2) 0.032(3) 0.021(2) -0.003(2) 0.0052(19) -0.002(2)
C19 0.032(3) 0.026(2) 0.019(2) -0.0039(19) 0.0059(19) -0.004(2)
C20 0.039(3) 0.033(3) 0.018(2) -0.0040(19) 0.010(2) -0.007(2)
C21 0.034(3) 0.033(3) 0.025(3) -0.009(2) 0.011(2) -0.004(2)
C22 0.027(2) 0.031(3) 0.014(2) -0.0004(18) -0.0007(19) 0.000(2)
C23 0.031(3) 0.036(3) 0.023(2) -0.002(2) 0.001(2) 0.001(2)
F1 0.049(2) 0.086(3) 0.054(2) 0.031(2) 0.0250(19) 0.013(2)
F2 0.056(2) 0.069(2) 0.0343(19) 0.0006(17) 0.0017(17) -0.0012(19)
F3 0.079(3) 0.0427(19) 0.049(2) 0.0146(17) 0.016(2) 0.0061(19)
N1 0.028(2) 0.034(2) 0.028(2) 0.0016(18) 0.0080(19) 0.0020(19)
N2 0.034(2) 0.035(2) 0.019(2) -0.0028(17) 0.0059(18) -0.0066(19)
N3 0.032(2) 0.037(2) 0.0155(19) 0.0014(17) 0.0053(16) 0.0019(18)
O1 0.0270(19) 0.049(2) 0.041(2) 0.0071(18) 0.0114(16) 0.0025(17)
O2 0.043(2) 0.043(2) 0.0277(19) 0.0035(16) 0.0130(17) 0.0120(17)
O3 0.0362(19) 0.037(2) 0.0191(17) -0.0007(15) 0.0081(14) 0.0009(15)

_geom_special_details            
;
 All esds (except the esd in the dihedral angle between two l.s. planes)
 are estimated using the full covariance matrix.  The cell esds are taken
 into account individually in the estimation of esds in distances, angles
 and torsion angles; correlations between esds in cell parameters are only
 used when they are defined by crystal symmetry.  An approximate (isotropic)
 treatment of cell esds is used for estimating esds involving l.s. planes.
;

loop_
_geom_bond_atom_site_label_1
_geom_bond_atom_site_label_2
_geom_bond_distance
_geom_bond_site_symmetry_2
_geom_bond_publ_flag
C1 F3 1.335(7) . ?
C1 F1 1.337(7) . ?
C1 F2 1.340(7) . ?
C1 C2 1.512(8) . ?
C2 C7 1.382(8) . ?
C2 C3 1.390(8) . ?
C3 C4 1.387(8) . ?
C3 H3 0.9500 . ?
C4 C5 1.400(8) . ?
C4 H4 0.9500 . ?
C5 C6 1.396(7) . ?
C5 C8 1.472(8) . ?
C6 C7 1.393(8) . ?
C6 H6 0.9500 . ?
C7 H7 0.9500 . ?
C8 C9 1.331(7) . ?
C8 H8 0.9500 . ?
C9 C10 1.481(7) . ?
C9 H9 0.9500 . ?
C10 O1 1.228(6) . ?
C10 N1 1.366(7) . ?
C11 C16 1.388(7) . ?
C11 C12 1.398(7) . ?
C11 N1 1.428(7) . ?
C12 C13 1.392(8) . ?
C12 H12 0.9500 . ?
C13 C14 1.378(8) . ?
C13 H13 0.9500 . ?
C14 C15 1.382(8) . ?
C14 O2 1.403(6) . ?
C15 C16 1.388(8) . ?
C15 H15 0.9500 . ?
C16 H16 0.9500 . ?
C17 O2 1.369(6) . ?
C17 C18 1.385(7) . ?
C17 C21 1.395(7) . ?
C18 C19 1.377(7) . ?
C18 H18 0.9500 . ?
C19 N2 1.350(6) . ?
C19 C22 1.515(7) . ?
C20 N2 1.340(6) . ?
C20 C21 1.376(7) . ?
C20 H20 0.9500 . ?
C21 H21 0.9500 . ?
C22 O3 1.242(6) . ?
C22 N3 1.337(6) . ?
C23 N3 1.449(6) . ?
C23 H23A 0.9800 . ?
C23 H23B 0.9800 . ?
C23 H23C 0.9800 . ?
N1 H1N 0.99(6) . ?
N3 H3N 0.89(6) . ?

loop_
_geom_angle_atom_site_label_1
_geom_angle_atom_site_label_2
_geom_angle_atom_site_label_3
_geom_angle
_geom_angle_site_symmetry_1
_geom_angle_site_symmetry_3
_geom_angle_publ_flag
F3 C1 F1 107.0(5) . . ?
F3 C1 F2 106.4(5) . . ?
F1 C1 F2 105.8(5) . . ?
F3 C1 C2 113.1(5) . . ?
F1 C1 C2 111.7(5) . . ?
F2 C1 C2 112.4(5) . . ?
C7 C2 C3 120.5(5) . . ?
C7 C2 C1 120.7(5) . . ?
C3 C2 C1 118.6(5) . . ?
C4 C3 C2 119.4(5) . . ?
C4 C3 H3 120.3 . . ?
C2 C3 H3 120.3 . . ?
C3 C4 C5 121.0(5) . . ?
C3 C4 H4 119.5 . . ?
C5 C4 H4 119.5 . . ?
C6 C5 C4 118.6(5) . . ?
C6 C5 C8 121.9(5) . . ?
C4 C5 C8 119.4(5) . . ?
C7 C6 C5 120.4(5) . . ?
C7 C6 H6 119.8 . . ?
C5 C6 H6 119.8 . . ?
C2 C7 C6 120.0(5) . . ?
C2 C7 H7 120.0 . . ?
C6 C7 H7 120.0 . . ?
C9 C8 C5 128.1(5) . . ?
C9 C8 H8 115.9 . . ?
C5 C8 H8 115.9 . . ?
C8 C9 C10 119.5(5) . . ?
C8 C9 H9 120.3 . . ?
C10 C9 H9 120.3 . . ?
O1 C10 N1 123.0(5) . . ?
O1 C10 C9 122.2(5) . . ?
N1 C10 C9 114.8(4) . . ?
C16 C11 C12 119.5(5) . . ?
C16 C11 N1 119.2(5) . . ?
C12 C11 N1 121.3(5) . . ?
C13 C12 C11 119.9(5) . . ?
C13 C12 H12 120.0 . . ?
C11 C12 H12 120.0 . . ?
C14 C13 C12 119.2(5) . . ?
C14 C13 H13 120.4 . . ?
C12 C13 H13 120.4 . . ?
C13 C14 C15 121.9(5) . . ?
C13 C14 O2 118.3(5) . . ?
C15 C14 O2 119.7(5) . . ?
C14 C15 C16 118.6(5) . . ?
C14 C15 H15 120.7 . . ?
C16 C15 H15 120.7 . . ?
C11 C16 C15 120.8(5) . . ?
C11 C16 H16 119.6 . . ?
C15 C16 H16 119.6 . . ?
O2 C17 C18 124.8(5) . . ?
O2 C17 C21 116.8(4) . . ?
C18 C17 C21 118.5(5) . . ?
C19 C18 C17 118.1(5) . . ?
C19 C18 H18 121.0 . . ?
C17 C18 H18 121.0 . . ?
N2 C19 C18 124.8(5) . . ?
N2 C19 C22 116.3(4) . . ?
C18 C19 C22 118.9(4) . . ?
N2 C20 C21 124.1(4) . . ?
N2 C20 H20 118.0 . . ?
C21 C20 H20 118.0 . . ?
C20 C21 C17 118.9(5) . . ?
C20 C21 H21 120.6 . . ?
C17 C21 H21 120.6 . . ?
O3 C22 N3 124.8(4) . . ?
O3 C22 C19 120.1(4) . . ?
N3 C22 C19 115.1(4) . . ?
N3 C23 H23A 109.5 . . ?
N3 C23 H23B 109.5 . . ?
H23A C23 H23B 109.5 . . ?
N3 C23 H23C 109.5 . . ?
H23A C23 H23C 109.5 . . ?
H23B C23 H23C 109.5 . . ?
C10 N1 C11 123.9(4) . . ?
C10 N1 H1N 118(4) . . ?
C11 N1 H1N 117(4) . . ?
C20 N2 C19 115.7(4) . . ?
C22 N3 C23 123.8(4) . . ?
C22 N3 H3N 110(4) . . ?
C23 N3 H3N 126(4) . . ?
C17 O2 C14 118.5(4) . . ?

loop_
_geom_torsion_atom_site_label_1
_geom_torsion_atom_site_label_2
_geom_torsion_atom_site_label_3
_geom_torsion_atom_site_label_4
_geom_torsion
_geom_torsion_site_symmetry_1
_geom_torsion_site_symmetry_2
_geom_torsion_site_symmetry_3
_geom_torsion_site_symmetry_4
_geom_torsion_publ_flag
F3 C1 C2 C7 149.5(5) . . . . ?
F1 C1 C2 C7 28.7(7) . . . . ?
F2 C1 C2 C7 -90.0(7) . . . . ?
F3 C1 C2 C3 -34.4(7) . . . . ?
F1 C1 C2 C3 -155.1(5) . . . . ?
F2 C1 C2 C3 86.1(6) . . . . ?
C7 C2 C3 C4 0.0(9) . . . . ?
C1 C2 C3 C4 -176.1(5) . . . . ?
C2 C3 C4 C5 0.0(9) . . . . ?
C3 C4 C5 C6 -0.7(8) . . . . ?
C3 C4 C5 C8 176.1(5) . . . . ?
C4 C5 C6 C7 1.3(8) . . . . ?
C8 C5 C6 C7 -175.4(5) . . . . ?
C3 C2 C7 C6 0.6(8) . . . . ?
C1 C2 C7 C6 176.7(5) . . . . ?
C5 C6 C7 C2 -1.3(8) . . . . ?
C6 C5 C8 C9 -18.3(9) . . . . ?
C4 C5 C8 C9 165.0(6) . . . . ?
C5 C8 C9 C10 176.0(5) . . . . ?
C8 C9 C10 O1 -19.0(8) . . . . ?
C8 C9 C10 N1 161.9(5) . . . . ?
C16 C11 C12 C13 -1.7(7) . . . . ?
N1 C11 C12 C13 177.7(5) . . . . ?
C11 C12 C13 C14 -1.3(8) . . . . ?
C12 C13 C14 C15 4.1(8) . . . . ?
C12 C13 C14 O2 -171.1(4) . . . . ?
C13 C14 C15 C16 -3.7(7) . . . . ?
O2 C14 C15 C16 171.4(4) . . . . ?
C12 C11 C16 C15 2.1(7) . . . . ?
N1 C11 C16 C15 -177.3(4) . . . . ?
C14 C15 C16 C11 0.6(8) . . . . ?
O2 C17 C18 C19 177.3(5) . . . . ?
C21 C17 C18 C19 -1.5(7) . . . . ?
C17 C18 C19 N2 1.6(7) . . . . ?
C17 C18 C19 C22 -178.9(4) . . . . ?
N2 C20 C21 C17 0.0(8) . . . . ?
O2 C17 C21 C20 -178.2(4) . . . . ?
C18 C17 C21 C20 0.7(7) . . . . ?
N2 C19 C22 O3 171.1(5) . . . . ?
C18 C19 C22 O3 -8.4(7) . . . . ?
N2 C19 C22 N3 -8.1(6) . . . . ?
C18 C19 C22 N3 172.4(5) . . . . ?
O1 C10 N1 C11 4.8(8) . . . . ?
C9 C10 N1 C11 -176.1(4) . . . . ?
C16 C11 N1 C10 133.6(5) . . . . ?
C12 C11 N1 C10 -45.8(7) . . . . ?
C21 C20 N2 C19 0.0(7) . . . . ?
C18 C19 N2 C20 -0.9(7) . . . . ?
C22 C19 N2 C20 179.6(4) . . . . ?
O3 C22 N3 C23 -2.8(8) . . . . ?
C19 C22 N3 C23 176.4(4) . . . . ?
C18 C17 O2 C14 9.9(7) . . . . ?
C21 C17 O2 C14 -171.3(5) . . . . ?
C13 C14 O2 C17 -107.7(6) . . . . ?
C15 C14 O2 C17 77.0(6) . . . . ?

_refine_diff_density_max         0.291
_refine_diff_density_min         -0.225
_refine_diff_density_rms         0.052

_shelx_res_file                  
;
TITL mo_SORA_CF3_0m in Cc
    shelx.res
    created by SHELXL-2018/3 at 13:37:36 on 18-Nov-2019
CELL 0.71073   4.9649  50.6868   8.3296  90.000 105.392  90.000
ZERR    1.00   0.0065   0.0651   0.0104   0.000   0.023   0.000
LATT -7
SYMM X, -Y, 0.5+Z
SFAC C  H  N  F  O
UNIT 92  72  12  12  12
OMIT -2 54
OMIT 0 4 0
OMIT 0 2 0
L.S. 4
ACTA
BOND $H
HTAB
CONF
FMAP 2
PLAN 20
SIZE 0.044 0.208 0.401
TEMP -173.150
WGHT    0.063600    1.174000
FVAR       0.16000
MOLE 1
C1    1    0.948624    0.776800    1.546884    11.00000    0.03917    0.04021 =
         0.04148    0.00412    0.00530   -0.00135
C2    1    0.907501    0.789238    1.377105    11.00000    0.03395    0.03394 =
         0.03776    0.00085    0.00865   -0.00038
C3    1    1.067187    0.780136    1.274462    11.00000    0.04146    0.03727 =
         0.04087    0.00269    0.00905    0.00693
AFIX  43
H3    2    1.190812    0.765657    1.308085    11.00000   -1.20000
AFIX   0
C4    1    1.044438    0.792377    1.122549    11.00000    0.03927    0.03494 =
         0.03385   -0.00269    0.01064    0.00211
AFIX  43
H4    2    1.153450    0.786173    1.052288    11.00000   -1.20000
AFIX   0
C5    1    0.863256    0.813743    1.071112    11.00000    0.03018    0.03024 =
         0.03674   -0.00325    0.00881   -0.00363
C6    1    0.702705    0.822382    1.175346    11.00000    0.03068    0.03611 =
         0.03911    0.00321    0.01159    0.00221
AFIX  43
H6    2    0.575785    0.836611    1.141462    11.00000   -1.20000
AFIX   0
C7    1    0.727321    0.810283    1.328676    11.00000    0.03878    0.03327 =
         0.03735   -0.00140    0.01320   -0.00055
AFIX  43
H7    2    0.620218    0.816498    1.399986    11.00000   -1.20000
AFIX   0
C8    1    0.858242    0.827280    0.914008    11.00000    0.03355    0.03663 =
         0.03190   -0.00213    0.01278   -0.00158
AFIX  43
H8    2    1.010622    0.823654    0.868456    11.00000   -1.20000
AFIX   0
C9    1    0.666841    0.843970    0.827779    11.00000    0.03203    0.03258 =
         0.03207   -0.00065    0.01001   -0.00207
AFIX  43
H9    2    0.503260    0.847595    0.862595    11.00000   -1.20000
AFIX   0
C10   1    0.710892    0.856843    0.677154    11.00000    0.02941    0.02892 =
         0.03559   -0.00202    0.00965   -0.00296
C11   1    0.468453    0.879116    0.415547    11.00000    0.02864    0.02956 =
         0.02767   -0.00149    0.00965    0.00404
C12   1    0.672834    0.897151    0.399698    11.00000    0.02982    0.03879 =
         0.02951   -0.00352    0.00735   -0.00194
AFIX  43
H12   2    0.816341    0.902225    0.494879    11.00000   -1.20000
AFIX   0
C13   1    0.665799    0.907663    0.244309    11.00000    0.03597    0.03441 =
         0.03506   -0.00002    0.01325    0.00282
AFIX  43
H13   2    0.801627    0.920213    0.232900    11.00000   -1.20000
AFIX   0
C14   1    0.459399    0.899643    0.107209    11.00000    0.03928    0.03163 =
         0.02736   -0.00145    0.01197    0.00933
C15   1    0.248601    0.882699    0.120904    11.00000    0.03803    0.03673 =
         0.02978   -0.00470    0.00261    0.00694
AFIX  43
H15   2    0.101907    0.878205    0.025913    11.00000   -1.20000
AFIX   0
C16   1    0.255610    0.872379    0.276353    11.00000    0.02613    0.03096 =
         0.03875   -0.00006    0.00613   -0.00019
AFIX  43
H16   2    0.113129    0.860572    0.287595    11.00000   -1.20000
AFIX   0
C17   1    0.297097    0.926308   -0.134871    11.00000    0.02665    0.02843 =
         0.03067   -0.00399    0.00357   -0.00326
C18   1    0.121075    0.941155   -0.066633    11.00000    0.02749    0.03197 =
         0.02095   -0.00296    0.00516   -0.00234
AFIX  43
H18   2    0.112643    0.938322    0.044670    11.00000   -1.20000
AFIX   0
C19   1   -0.041419    0.960148   -0.164818    11.00000    0.03244    0.02598 =
         0.01869   -0.00386    0.00591   -0.00449
C20   1    0.122968    0.950163   -0.388134    11.00000    0.03942    0.03298 =
         0.01841   -0.00398    0.00955   -0.00680
AFIX  43
H20   2    0.124279    0.953082   -0.500584    11.00000   -1.20000
AFIX   0
C21   1    0.296024    0.930908   -0.300117    11.00000    0.03361    0.03313 =
         0.02516   -0.00862    0.01093   -0.00450
AFIX  43
H21   2    0.412744    0.920921   -0.351043    11.00000   -1.20000
AFIX   0
C22   1   -0.231560    0.976949   -0.091531    11.00000    0.02697    0.03086 =
         0.01409   -0.00038   -0.00075   -0.00039
C23   1   -0.558248    1.014361   -0.145152    11.00000    0.03057    0.03633 =
         0.02307   -0.00207    0.00135    0.00109
AFIX 137
H23A  2   -0.463319    1.030306   -0.092025    11.00000   -1.50000
H23B  2   -0.646299    1.005350   -0.068115    11.00000   -1.50000
H23C  2   -0.701503    1.019230   -0.246473    11.00000   -1.50000
AFIX   0
F1    4    0.720977    0.779230    1.602686    11.00000    0.04876    0.08619 =
         0.05414    0.03122    0.02495    0.01322
F2    4    1.156669    0.788116    1.662509    11.00000    0.05595    0.06932 =
         0.03428    0.00055    0.00169   -0.00115
F3    4    1.008604    0.751107    1.548809    11.00000    0.07939    0.04275 =
         0.04921    0.01461    0.01578    0.00610
N1    3    0.475611    0.867253    0.572175    11.00000    0.02764    0.03356 =
         0.02771    0.00160    0.00798    0.00205
H1N   2    0.294482    0.863747    0.596467    11.00000   -1.50000
N2    3   -0.047248    0.965049   -0.325067    11.00000    0.03415    0.03460 =
         0.01925   -0.00276    0.00588   -0.00664
N3    3   -0.356661    0.996915   -0.187786    11.00000    0.03164    0.03707 =
         0.01554    0.00143    0.00528    0.00188
H3N   2   -0.287334    0.998666   -0.275883    11.00000   -1.50000
O1    5    0.942302    0.858288    0.650797    11.00000    0.02702    0.04936 =
         0.04055    0.00711    0.01138    0.00245
O2    5    0.478463    0.907488   -0.050918    11.00000    0.04273    0.04325 =
         0.02769    0.00352    0.01303    0.01205
O3    5   -0.264221    0.971546    0.047557    11.00000    0.03618    0.03657 =
         0.01911   -0.00068    0.00807    0.00089

HKLF 4 1 1 0 0 0 1 0 0 0 1


REM  mo_SORA_CF3_0m in Cc
REM wR2 = 0.1457, GooF = S = 1.039, Restrained GooF = 1.039 for all data
REM R1 = 0.0577 for 2915 Fo > 4sig(Fo) and 0.0860 for all 3836 data
REM 296 parameters refined using 2 restraints

END

WGHT      0.0636      1.1723

REM Instructions for potential hydrogen bonds
EQIV $1 x, -y+2, z+1/2
HTAB C23 N2_$1
EQIV $2 x-1, y, z
HTAB N1 O1_$2
HTAB N3 N2
EQIV $3 x, -y+2, z-1/2
HTAB N3 O3_$3

REM Highest difference peak  0.291,  deepest hole -0.225,  1-sigma level  0.052
Q1    1   0.7874  0.7540  1.5658  11.00000  0.05    0.29
Q2    1   0.5352  0.7839  1.6238  11.00000  0.05    0.24
Q3    1   0.1253  0.9279 -0.1321  11.00000  0.05    0.23
Q4    1  -0.1087  0.9236 -0.1187  11.00000  0.05    0.23
Q5    1  -0.4406  0.9723  0.0619  11.00000  0.05    0.23
Q6    1   0.8820  0.8222  1.1548  11.00000  0.05    0.21
Q7    1   1.3692  0.7884  1.6373  11.00000  0.05    0.21
Q8    1   0.1223  0.9642 -0.3423  11.00000  0.05    0.20
Q9    1   0.4305  0.8829  0.1190  11.00000  0.05    0.19
Q10   1   0.2932  0.9008  0.1151  11.00000  0.05    0.19
Q11   1  -0.1522  1.0016 -0.1963  11.00000  0.05    0.19
Q12   1   0.1565  0.9603 -0.1587  11.00000  0.05    0.19
Q13   1   1.2477  0.7523  1.5375  11.00000  0.05    0.19
Q14   1  -0.0945  0.9410 -0.0648  11.00000  0.05    0.19
Q15   1   1.1301  0.8587  0.6485  11.00000  0.05    0.18
Q16   1  -0.1375  0.9269  0.0056  11.00000  0.05    0.18
Q17   1   0.9161  0.8094  1.3139  11.00000  0.05    0.18
Q18   1  -0.7433  1.0165 -0.1161  11.00000  0.05    0.17
Q19   1   0.4997  0.8958  0.4125  11.00000  0.05    0.17
Q20   1   0.6525  0.8780  0.4155  11.00000  0.05    0.17
;
_shelx_res_checksum              1820

_shelx_hkl_file                  
;
  -2   0   0   19.21    2.03
  -2   0   0   19.90    1.97
   2   0   0   17.75    1.80
   2   0   0   17.99    1.66
   4   0   0   69.59    6.20
  -4   0   0   94.26    8.87
  -4   0   0  118.54    9.44
  -6   0   0   15.54    2.64
  -6   0   0    6.23    1.72
  -1  -1   0   72.15    6.67
   1  -1   0   75.23    5.71
  -1  -1   0   81.06    6.29
   1  -1   0   68.49    6.18
   1   1   0   76.52    5.70
  -1   1   0   75.58    6.68
  -1   1   0   83.26    6.30
   1   1   0   68.35    6.18
  -3  -1   0   14.44    1.68
   3  -1   0   10.53    1.21
  -3  -1   0   14.82    1.72
   3  -1   0   13.23    1.40
   3   1   0   10.23    1.21
  -3   1   0   13.50    1.69
  -3   1   0   15.48    1.73
   3   1   0   12.35    1.39
   5  -1   0   16.38    1.74
  -5  -1   0   23.08    2.88
  -5  -1   0   27.23    3.56
  -5   1   0   25.37    2.93
  -5   1   0   24.99    3.35
   0  -2   0   -0.01    0.01
   0   2   0   -0.01    0.03
   0   2   0   -0.02    0.02
  -2  -2   0   14.51    1.49
   2  -2   0   11.63    1.29
   2  -2   0   11.33    1.19
  -2  -2   0   13.90    1.49
  -2   2   0   13.89    1.50
   2   2   0   11.33    1.29
  -2   2   0   11.87    1.46
   2   2   0   13.94    1.26
  -4  -2   0    3.61    1.11
   4  -2   0    1.55    0.81
   4  -2   0    4.43    0.80
   4   2   0    0.86    0.68
  -4   2   0   -0.02    0.81
   4   2   0    0.27    0.73
  -4   2   0    7.37    1.24
  -6  -2   0   20.44    2.39
  -6  -2   0   10.91    2.61
  -6   2   0    7.79    2.50
  -6   2   0   12.20    2.06
  -1  -3   0   51.20    4.67
   1  -3   0   49.85    4.37
   1  -3   0   51.96    4.03
  -1  -3   0   58.55    4.43
   1   3   0   46.25    4.36
  -1   3   0   50.06    4.73
  -1   3   0   56.13    4.42
   1   3   0   53.34    4.02
   3  -3   0    3.59    0.75
  -3  -3   0    4.14    0.99
   3  -3   0    3.77    0.71
  -3  -3   0    4.66    0.94
  -3   3   0    5.08    0.96
  -3   3   0    4.82    1.00
   3   3   0    3.58    0.76
   3   3   0    4.35    0.74
  -5  -3   0   15.85    2.50
  -5  -3   0   25.51    3.16
   5  -3   0   14.21    1.58
  -5   3   0   20.99    2.65
  -5   3   0   20.97    3.17
  -5   3   0   27.31    2.67
   0  -4   0    0.01    0.07
   0  -4   0   -0.02    0.10
   0   4   0   -0.17    0.17
  -2  -4   0   22.12    2.32
   2  -4   0   20.98    1.92
   2  -4   0   18.54    2.07
  -2  -4   0   24.02    2.25
   2   4   0   24.37    1.92
  -2   4   0   23.37    2.25
  -2   4   0   24.16    2.34
   2   4   0   21.75    2.08
  -4  -4   0    8.08    1.33
   4  -4   0    4.43    0.89
   4  -4   0    5.79    1.10
  -4   4   0    7.39    1.41
   4   4   0    5.41    1.03
  -4   4   0    6.72    1.31
  -6  -4   0   12.24    2.41
  -6  -4   0    3.11    1.33
  -6   4   0    4.21    2.07
  -6   4   0    2.34    1.37
   1  -5   0  964.01   71.45
   1  -5   0  890.97   77.43
  -1  -5   0  988.92   81.48
  -1   5   0 1000.00   76.33
   1   5   0  895.10   77.42
  -1   5   0  904.92   81.50
   3  -5   0   18.81    1.67
  -3  -5   0   17.77    2.05
   3  -5   0   16.04    1.81
  -3  -5   0   21.47    2.11
   3   5   0   16.59    1.63
  -3   5   0   19.03    2.06
  -3   5   0   19.69    2.11
   3   5   0   17.63    1.83
  -5  -5   0   20.07    2.74
  -5  -5   0   11.27    1.97
   5  -5   0    9.61    1.28
  -5   5   0   12.81    1.95
  -5   5   0   12.99    2.03
   0  -6   0   -0.22    0.13
   0  -6   0   -0.23    0.19
   0   6   0   -0.34    0.30
  -2  -6   0   43.22    3.84
   2  -6   0   39.83    3.15
   2  -6   0   36.31    3.41
  -2   6   0   42.50    3.90
  -2   6   0   40.59    3.66
   2   6   0   37.35    3.41
  -4  -6   0    9.21    1.47
   4  -6   0    8.88    1.32
   4  -6   0    6.75    1.06
  -4   6   0    8.68    1.49
  -4   6   0   11.27    1.62
   4   6   0    9.19    1.28
  -6  -6   0    1.29    1.96
  -6  -6   0    2.81    1.22
  -6   6   0    4.13    1.47
  -6   6   0    2.65    2.00
   1  -7   0  421.25   31.45
   1  -7   0  388.11   34.09
  -1  -7   0  427.03   37.24
   1   7   0  399.53   34.08
  -1   7   0  436.08   34.90
  -1   7   0  458.09   37.28
   3  -7   0    8.42    1.00
   3  -7   0    7.56    1.08
  -3  -7   0    8.52    1.20
  -3   7   0    8.26    1.28
   3   7   0    7.35    1.07
  -3   7   0    7.39    1.20
  -5  -7   0    6.18    1.49
  -5  -7   0   11.47    2.28
  -5   7   0   11.53    1.80
  -5   7   0    9.69    1.67
   0  -8   0   24.81    2.19
   0   8   0   25.98    2.31
   2  -8   0   44.00    3.65
   2  -8   0   40.98    3.96
  -2  -8   0   47.06    4.07
   2   8   0   48.72    3.98
  -2   8   0   43.70    4.16
  -2   8   0   43.51    3.87
   4  -8   0   27.80    2.49
  -4  -8   0   36.77    3.76
   4  -8   0   33.69    2.82
  -4   8   0   36.35    3.65
   4   8   0   22.81    2.71
  -4   8   0   43.30    3.84
  -6  -8   0    1.01    1.10
  -6  -8   0    2.05    2.00
  -6   8   0    5.89    2.08
  -6   8   0    1.86    1.33
   1  -9   0   88.24    7.39
   1  -9   0   85.08    6.80
  -1  -9   0   99.34    8.24
  -1   9   0   94.99    7.76
  -1   9   0   93.85    8.32
   1   9   0   85.06    7.38
   3  -9   0    5.67    0.93
   3  -9   0    5.37    0.84
  -3  -9   0    8.37    1.19
  -3   9   0    7.69    1.18
   3   9   0    6.12    0.93
  -3   9   0    5.56    1.16
  -5  -9   0   14.13    2.48
  -5  -9   0    8.94    1.71
  -5   9   0   13.50    1.96
  -5   9   0   12.99    1.94
   0 -10   0   48.94    4.14
   0  10   0   47.38    4.25
   2 -10   0   22.71    1.97
  -2 -10   0   21.33    2.07
   2 -10   0   19.93    2.13
  -2  10   0   18.86    2.22
   2  10   0   22.93    2.12
  -2  10   0   19.27    2.03
   4 -10   0    2.81    0.81
  -4 -10   0    4.22    1.06
   4 -10   0    1.59    0.84
   4  10   0    2.23    0.80
  -4  10   0    1.77    0.99
  -4  10   0    3.41    1.17
  -6 -10   0    2.50    1.98
  -6 -10   0    2.66    1.22
  -6  10   0    9.26    2.15
  -6  10   0   -0.39    1.20
  -6  10   0    0.20    1.44
   1 -11   0  595.93   50.95
  -1 -11   0  606.48   50.13
   1 -11   0  602.94   47.01
   1  11   0  609.43   50.96
  -1  11   0  572.29   58.78
  -1  11   0  636.25   46.99
  -1  11   0  557.12   50.20
   3 -11   0   -0.05    0.55
  -3 -11   0    0.46    0.69
   3 -11   0    0.85    0.62
  -3  11   0    0.97    0.76
   3  11   0    0.31    0.60
  -3  11   0    0.97    0.84
  -5 -11   0   18.75    3.27
  -5 -11   0   24.28    2.76
  -5  11   0   25.03    2.83
  -5  11   0   22.49    2.72
   0 -12   0  175.46   14.75
   0 -12   0  164.71   17.48
   0  12   0  182.45   13.89
   0  12   0  174.96   14.84
  -2 -12   0    4.63    0.80
   2 -12   0    3.97    0.74
   2 -12   0    3.54    0.69
   2  12   0    4.64    0.72
  -2  12   0    3.93    1.02
  -2  12   0    3.87    0.92
  -4 -12   0   15.28    1.82
   4 -12   0    9.88    1.33
   4 -12   0   15.00    1.62
  -4 -12   0   10.82    2.29
   4  12   0   10.09    1.48
  -4  12   0   16.06    1.93
  -4  12   0   10.45    1.75
  -6 -12   0   10.32    1.74
  -6 -12   0    4.98    2.29
  -6  12   0    9.45    1.96
  -6  12   0   10.63    1.92
  -6  12   0    5.61    2.14
  -1 -13   0   45.02    4.13
   1 -13   0   36.73    3.07
   1 -13   0   37.89    3.33
  -1 -13   0   39.44    3.43
  -1  13   0   41.02    3.31
   1  13   0   38.55    3.36
  -1  13   0   37.91    3.65
  -1  13   0   33.74    3.96
  -3 -13   0   26.64    2.47
   3 -13   0   18.52    1.81
   3 -13   0   20.30    2.02
  -3  13   0   21.33    2.58
   3  13   0   18.57    1.97
  -3  13   0   23.32    2.45
  -5 -13   0    8.86    1.96
  -5 -13   0    0.33    0.87
  -5  13   0    0.74    1.07
  -5  13   0    1.77    1.29
   0 -14   0   29.80    2.58
   0 -14   0   25.82    3.05
   0  14   0   30.31    2.81
   0  14   0   34.51    2.67
   2 -14   0   23.94    2.17
   2 -14   0   26.29    2.36
  -2 -14   0   27.76    2.47
   2  14   0   23.68    2.34
  -2  14   0   23.90    2.64
  -2  14   0   23.71    2.44
   4 -14   0    5.30    1.05
  -4 -14   0    4.11    1.11
  -4 -14   0    9.58    1.88
   4 -14   0    2.86    0.88
  -4  14   0    4.61    1.33
   4  14   0    4.89    1.03
  -4  14   0    5.39    1.26
  -6 -14   0    1.69    1.97
  -6 -14   0    1.82    1.16
  -6  14   0   -0.67    1.15
  -6  14   0    1.57    1.50
  -6  14   0    0.62    1.84
   1 -15   0  264.94   20.87
  -1 -15   0  314.12   27.94
   1 -15   0  274.14   22.63
  -1 -15   0  285.30   23.52
   1  15   0  261.44   22.65
  -1  15   0  247.13   23.64
  -1  15   0  249.37   27.56
  -1  15   0  291.31   22.08
   3 -15   0   17.45    1.69
  -3 -15   0   19.80    1.90
   3 -15   0   12.29    1.45
  -3  15   0   16.08    1.93
   3  15   0   14.11    1.62
  -3  15   0   13.41    1.99
  -5 -15   0    1.65    1.74
  -5 -15   0    3.31    1.09
  -5  15   0    1.02    1.10
  -5  15   0    1.91    1.33
   0 -16   0   62.23    6.65
   0 -16   0   68.75    5.63
   0  16   0   67.99    5.78
   0  16   0   63.73    5.41
  -2 -16   0    9.58    1.08
   2 -16   0    8.10    1.03
   2 -16   0    7.76    0.94
  -2  16   0    6.57    1.28
   2  16   0    7.58    1.02
  -2  16   0    7.73    1.21
   4 -16   0   13.64    1.71
  -4 -16   0   19.57    2.98
  -4 -16   0   17.13    1.84
   4 -16   0   21.16    2.00
  -4 -16   0   20.36    2.30
  -4  16   0   20.78    2.43
   4  16   0   16.13    1.94
  -4  16   0   26.36    2.51
  -6 -16   0    0.86    1.09
  -6  16   0   -2.23    1.03
  -6  16   0   -1.30    1.40
  -1 -17   0   92.52    7.78
  -1 -17   0  101.00    9.27
   1 -17   0   82.29    6.84
   1 -17   0   87.59    7.43
   1  17   0   90.02    7.49
  -1  17   0   92.56    7.36
  -1  17   0   85.52    7.98
  -1  17   0   81.87    9.10
   3 -17   0    5.88    0.93
   3 -17   0    5.99    1.00
  -3 -17   0    9.06    1.63
  -3 -17   0    7.49    1.13
   3  17   0    4.84    0.94
  -3  17   0    5.32    1.35
  -3  17   0    6.04    1.24
  -5 -17   0    6.39    2.15
  -5 -17   0   10.26    1.64
  -5  17   0    9.22    1.79
  -5  17   0   10.98    1.82
   0 -18   0    6.67    0.76
   0 -18   0    7.06    0.93
   0  18   0    7.41    1.14
   0  18   0    7.96    1.07
  -2 -18   0   72.27    7.99
   2 -18   0   77.37    6.42
   2 -18   0   67.54    5.89
  -2 -18   0   81.38    6.71
  -2  18   0   78.44    6.39
   2  18   0   75.77    6.42
  -2  18   0   75.70    6.86
  -4 -18   0   24.72    3.68
  -4 -18   0   30.47    3.01
   4 -18   0   26.75    2.42
   4 -18   0   21.05    2.12
   4  18   0   19.55    2.31
  -4  18   0   36.59    3.24
  -4  18   0   26.01    3.07
  -1 -19   0   43.54    4.21
   1 -19   0   36.48    3.00
   1 -19   0   39.20    3.23
  -1 -19   0   40.14    3.48
  -1  19   0   37.13    3.81
  -1  19   0   41.36    3.39
  -1  19   0   35.13    4.07
   1  19   0   32.13    3.33
   3 -19   0    1.11    0.70
  -3 -19   0    1.15    0.72
  -3 -19   0    1.97    1.25
   3 -19   0    0.75    0.71
   3  19   0    1.15    0.67
  -3  19   0    1.11    1.09
  -3  19   0    1.72    0.97
  -5 -19   0   -0.23    0.83
  -5 -19   0    2.09    1.73
  -5  19   0    2.29    1.19
  -5  19   0    2.90    1.32
   0 -20   0    9.82    1.36
   0 -20   0   13.25    1.19
   0  20   0   14.32    1.51
   0  20   0   12.87    1.50
  -2 -20   0  143.52   12.37
   2 -20   0  132.17   10.64
  -2 -20   0  135.03   14.72
   2 -20   0  133.77   11.55
   2  20   0  137.45   11.56
  -2  20   0  142.69   11.69
  -2  20   0  159.22   12.57
  -4 -20   0   24.98    3.36
   4 -20   0   22.80    2.27
  -4 -20   0   20.99    2.58
   4 -20   0   20.95    2.03
  -4  20   0   23.85    2.78
  -4  20   0   34.16    3.01
   4  20   0   17.77    2.17
   1 -21   0   92.05    7.57
  -1 -21   0   99.00    7.95
   1 -21   0   86.99    6.99
  -1 -21   0   92.19    9.45
   1  21   0   84.11    7.67
  -1  21   0   83.54    9.31
  -1  21   0   98.15    7.54
  -1  21   0   90.38    8.23
   3 -21   0    4.40    0.87
  -3 -21   0    3.92    0.85
   3 -21   0    5.37    0.98
  -3 -21   0    3.34    1.34
  -3  21   0    4.21    1.14
   3  21   0    4.96    0.95
  -3  21   0    2.08    1.21
  -5 -21   0   -0.64    1.49
  -5 -21   0    0.30    1.03
  -5  21   0    2.96    1.30
  -5  21   0   -0.41    1.04
  -5  21   0    1.08    1.29
   0 -22   0   23.44    2.74
   0 -22   0   27.65    2.35
   0  22   0   25.30    2.51
   0  22   0   29.66    2.64
   2 -22   0   16.28    1.70
   2 -22   0   15.37    1.57
  -2 -22   0   18.37    1.83
  -2 -22   0   18.98    2.29
  -2  22   0   14.40    2.10
   2  22   0   15.67    1.75
  -2  22   0   19.16    1.93
  -4 -22   0   20.55    2.96
   4 -22   0   20.70    2.09
  -4 -22   0   23.19    2.25
   4 -22   0   17.49    1.79
   4  22   0   12.16    1.87
  -4  22   0   16.82    2.35
  -4  22   0   16.24    2.47
   1 -23   0   14.90    1.44
  -1 -23   0   13.00    1.70
   1 -23   0   14.43    1.38
  -1 -23   0   11.84    1.35
   1  23   0   11.50    1.64
  -1  23   0   12.85    1.65
  -1  23   0   16.66    1.53
  -1  23   0   13.33    1.90
   3 -23   0    3.99    0.93
  -3 -23   0    4.60    1.43
  -3 -23   0    3.26    0.86
   3 -23   0    3.43    0.84
  -3  23   0    5.55    1.22
   3  23   0    4.42    0.92
  -3  23   0    6.16    1.41
  -5 -23   0    0.64    1.61
  -5 -23   0    1.93    0.94
  -5  23   0    0.67    1.15
  -5  23   0    0.79    1.32
   0 -24   0    6.84    0.81
   0  24   0    6.54    1.17
   0  24   0    6.65    1.22
   2 -24   0   44.94    3.87
  -2 -24   0   48.29    4.22
   2 -24   0   49.20    4.24
  -2 -24   0   44.83    5.08
   2  24   0   46.67    4.26
  -2  24   0   43.39    4.48
  -2  24   0   52.02    4.13
  -4 -24   0    2.09    1.54
   4 -24   0    1.31    0.81
   4 -24   0    0.89    0.82
  -4 -24   0    1.95    0.84
  -4  24   0   -0.35    1.17
  -4  24   0    1.23    1.28
   4  24   0    0.97    0.85
  -1 -25   0   50.53    5.25
  -1 -25   0   51.49    4.41
   1 -25   0   52.18    4.45
   1 -25   0   48.49    4.12
  -1  25   0   48.75    4.83
   1  25   0   50.83    4.63
  -1  25   0   53.89    4.26
  -1  25   0   46.79    5.20
   3 -25   0   30.07    2.70
   3 -25   0   32.93    2.98
  -3 -25   0   37.67    3.31
  -3 -25   0   29.71    4.05
   3  25   0   27.54    2.95
  -3  25   0   35.14    3.67
  -3  25   0   36.82    3.37
  -5 -25   0    3.63    1.83
  -5 -25   0    3.49    1.09
  -5  25   0    6.09    1.52
  -5  25   0    5.03    1.56
   0 -26   0  131.43   10.58
   0 -26   0  113.46   12.49
   0  26   0  124.71   10.76
   0  26   0  127.91   10.06
   2 -26   0   20.13    2.00
  -2 -26   0   23.33    2.19
  -2 -26   0   22.34    2.75
   2 -26   0   22.04    2.19
  -2  26   0   20.83    2.61
  -2  26   0   22.70    2.26
   2  26   0   24.33    2.32
   4 -26   0    0.84    0.81
   4 -26   0    1.20    0.86
  -4 -26   0    1.35    0.78
  -4 -26   0    3.00    1.56
  -4  26   0   -0.15    1.26
   4  26   0    0.18    0.81
  -4  26   0    1.22    1.22
   1 -27   0   76.92    6.21
   1 -27   0   77.77    6.70
  -1 -27   0   80.32    6.70
  -1 -27   0   76.36    7.96
  -1  27   0   78.94    6.39
  -1  27   0   74.30    7.89
   3 -27   0   68.02    5.52
  -3 -27   0   69.53    5.81
   3 -27   0   59.18    5.03
  -3 -27   0   55.14    6.95
  -3  27   0   65.90    6.13
  -3  27   0   71.07    5.68
   3  27   0   55.67    5.49
  -5 -27   0    5.53    1.32
  -5 -27   0    4.45    1.89
  -5  27   0    5.42    1.53
  -5  27   0    4.06    1.62
   0 -28   0  149.49   11.96
   0 -28   0  125.49   14.12
   0  28   0  141.68   11.35
   0  28   0  147.18   12.15
  -2 -28   0    3.11    1.12
   2 -28   0    2.01    0.71
   2 -28   0    2.41    0.72
  -2 -28   0    2.27    0.65
  -2  28   0    3.26    0.97
  -2  28   0    2.59    1.17
   2  28   0    2.40    0.91
  -2  28   0    1.72    0.71
  -4 -28   0    1.03    1.50
   4 -28   0    1.73    0.86
   4 -28   0    2.22    0.95
  -4 -28   0    1.48    0.81
  -4  28   0   -1.03    1.24
  -4  28   0    2.57    1.31
   4  28   0    1.17    0.93
  -1 -29   0   16.71    1.59
  -1 -29   0   14.06    1.95
   1 -29   0   16.94    1.66
  -1  29   0   14.28    1.98
  -1  29   0   17.56    1.70
   1  29   0   15.12    2.01
   3 -29   0   19.36    2.04
  -3 -29   0   19.34    2.07
   3 -29   0   16.37    1.83
  -3 -29   0   21.03    2.80
  -3  29   0   19.15    2.30
  -3  29   0   16.98    2.52
   3  29   0   17.49    2.13
  -5 -29   0    0.86    1.62
  -5 -29   0    1.65    0.94
  -5  29   0    1.89    1.38
  -5  29   0    1.32    1.44
   0 -30   0   11.92    1.23
   0 -30   0    9.78    1.38
   0  30   0   12.78    1.53
   0  30   0   11.13    1.56
  -2 -30   0    3.29    1.18
  -2 -30   0    4.94    0.82
   2 -30   0    3.11    0.77
   2 -30   0    3.04    0.77
  -2  30   0    4.46    1.10
  -2  30   0    4.57    1.39
   2  30   0    2.93    1.04
  -2  30   0    3.58    0.83
   4 -30   0    0.81    0.86
  -4 -30   0    1.27    1.49
  -4 -30   0    0.86    0.78
  -4  30   0    0.77    1.30
  -4  30   0    0.68    1.26
   4  30   0    0.10    0.86
  -1 -31   0   61.41    5.02
   1 -31   0   56.86    5.28
  -1 -31   0   57.43    5.96
   1  31   0   66.31    5.62
  -1  31   0   59.94    4.84
  -1  31   0   49.60    5.92
  -3 -31   0    4.66    1.51
   3 -31   0    3.08    0.95
   3 -31   0    3.75    0.93
  -3 -31   0    2.53    0.89
  -3  31   0    5.83    1.49
  -3  31   0    5.08    1.38
   3  31   0    2.04    1.01
  -5 -31   0    0.63    0.87
  -5 -31   0   -0.19    1.58
  -5  31   0   -0.59    1.46
  -5  31   0    0.42    1.35
   0 -32   0  105.46   11.70
   0 -32   0  123.86    9.94
   0  32   0  116.33    9.46
   0  32   0  119.82   10.14
  -2 -32   0   13.08    1.35
  -2 -32   0   12.18    1.78
   2 -32   0   11.33    1.39
   2 -32   0   10.72    1.29
   2  32   0    9.92    1.67
  -2  32   0    8.82    1.37
  -2  32   0   11.26    1.56
  -2  32   0    8.67    1.81
  -4 -32   0    3.67    1.58
  -4 -32   0    3.01    0.99
   4 -32   0    3.71    0.99
  -4  32   0    4.35    1.65
  -4  32   0    4.48    1.49
   4  32   0    1.78    1.05
   1 -33   0    8.04    1.06
  -1 -33   0    8.54    1.42
  -1 -33   0    9.16    1.10
  -1  33   0    9.58    1.54
   1  33   0    9.12    1.58
  -1  33   0    7.53    1.29
   3 -33   0    3.20    0.95
  -3 -33   0    1.27    1.34
   3 -33   0    2.88    0.91
  -3 -33   0    3.98    0.89
  -3  33   0    4.15    1.29
   3  33   0    3.25    1.17
  -3  33   0    3.95    1.45
  -5 -33   0    1.23    1.64
  -5 -33   0    1.29    0.87
  -5  33   0    0.81    1.49
  -5  33   0    0.54    1.36
   0 -34   0    2.99    0.65
   0 -34   0    3.50    0.84
   0  34   0    4.05    1.12
   0  34   0    2.69    1.08
  -2 -34   0   12.57    1.43
   2 -34   0   13.93    1.55
   2 -34   0   10.49    1.39
  -2 -34   0   12.67    1.90
   2  34   0   13.45    1.89
  -2  34   0   13.55    1.69
  -2  34   0    7.04    1.92
  -4 -34   0    2.29    0.86
  -4 -34   0    2.64    1.49
   4 -34   0    0.58    0.89
   4  34   0    1.17    1.05
  -4  34   0   -0.03    1.30
  -4  34   0    1.03    1.45
  -1 -35   0   28.82    3.14
  -1 -35   0   28.96    2.60
   1 -35   0   30.50    2.83
   1  35   0   29.81    3.26
  -1  35   0   24.67    3.18
  -1  35   0   27.22    2.64
  -3 -35   0    2.01    1.31
   3 -35   0    1.67    0.87
  -3 -35   0   -0.26    0.65
   3 -35   0    0.16    0.78
   3  35   0   -1.46    0.95
  -3  35   0   -0.78    1.25
  -3  35   0    1.46    1.21
  -5 -35   0    2.45    1.78
  -5 -35   0    4.42    1.18
  -5  35   0    6.57    1.88
  -5  35   0    5.91    1.77
   0 -36   0    1.22    0.76
   0 -36   0    2.29    0.60
   0  36   0    3.79    1.13
   0  36   0    2.56    1.06
   2 -36   0    5.77    1.07
  -2 -36   0    5.85    0.95
  -2 -36   0    6.32    1.48
   2 -36   0    5.55    1.02
  -2  36   0    4.89    1.28
  -2  36   0    4.96    1.68
   2  36   0    8.68    1.53
  -4 -36   0    1.16    1.44
   4 -36   0    1.74    0.96
  -4 -36   0    0.35    0.81
  -4  36   0    1.60    1.49
  -4  36   0   -0.83    1.30
   4  36   0    0.73    1.02
  -1 -37   0   17.68    2.24
  -1 -37   0   19.46    1.85
   1 -37   0   19.16    1.86
   1 -37   0   18.34    1.91
   1  37   0   18.26    2.42
  -1  37   0   16.23    1.98
  -1  37   0   17.84    2.41
  -3 -37   0    5.86    1.04
   3 -37   0    5.49    1.12
   3 -37   0    5.98    1.22
  -3 -37   0    5.74    1.59
  -3  37   0    4.58    1.62
  -3  37   0    5.14    1.49
   3  37   0    6.15    1.49
  -5 -37   0    3.25    1.80
  -5 -37   0    3.11    1.11
  -5  37   0    2.84    1.67
  -5  37   0    2.53    1.71
   0 -38   0    3.18    0.70
   0 -38   0    3.02    0.86
   0  38   0    2.48    1.13
   0  38   0    4.05    1.18
  -2 -38   0   30.92    3.67
   2 -38   0   32.77    2.94
  -2 -38   0   34.15    3.00
   2 -38   0   26.82    2.67
  -2  38   0   28.14    3.63
  -2  38   0   29.72    3.02
  -4 -38   0    5.86    1.13
   4 -38   0    5.43    1.19
  -4 -38   0    3.72    1.70
  -4  38   0    8.31    1.73
   4  38   0    3.95    1.35
  -4  38   0    4.58    1.76
   1 -39   0   10.13    1.26
  -1 -39   0   10.24    1.25
  -1 -39   0   10.56    1.59
   1 -39   0    8.43    1.26
   1  39   0   11.49    1.85
  -1  39   0   10.72    1.81
  -1  39   0    8.73    1.46
   3 -39   0    1.08    0.93
   3 -39   0    1.80    0.92
  -3 -39   0    0.95    0.79
  -3 -39   0    1.10    1.36
  -3  39   0    2.55    1.30
   3  39   0    2.96    1.28
  -3  39   0    0.18    1.36
   0 -40   0    7.72    1.15
   0 -40   0    6.59    1.00
   0  40   0    7.23    1.40
   0  40   0    6.01    1.42
  -2 -40   0    9.42    1.80
   2 -40   0    8.52    1.26
  -2 -40   0   10.80    1.31
   2 -40   0   10.91    1.39
  -2  40   0    5.13    1.95
  -2  40   0    9.56    1.64
   2  40   0    6.93    1.75
  -4 -40   0    2.56    1.69
   4 -40   0    3.54    1.07
  -4 -40   0    3.88    0.96
  -4  40   0    2.96    1.74
   4  40   0    0.92    1.23
  -4  40   0    1.64    1.50
  -1 -41   0    4.76    0.86
   1 -41   0    4.68    0.87
   1 -41   0    3.64    0.98
  -1 -41   0    4.61    1.18
  -1  41   0    1.81    1.09
   1  41   0    3.93    1.51
  -1  41   0    5.83    1.48
  -3 -41   0    3.95    0.93
   3 -41   0    2.76    1.01
  -3 -41   0    1.35    1.46
  -3  41   0    4.07    1.63
  -3  41   0    3.17    1.44
   3  41   0    1.89    1.31
   0 -42   0   11.24    1.48
   0 -42   0   11.37    1.38
   0  42   0    9.29    1.60
   0  42   0   12.83    1.86
  -2 -42   0   15.13    1.73
  -2 -42   0   15.32    2.30
   2 -42   0   16.20    1.83
   2 -42   0   13.50    1.65
  -2  42   0   11.15    2.43
   2  42   0   13.12    2.27
  -2  42   0   15.93    2.04
  -4 -42   0   -0.10    1.55
   4 -42   0    2.39    1.06
  -4 -42   0    0.79    0.82
   4  42   0    0.33    1.32
  -4  42   0    1.35    1.48
  -4  42   0    1.94    1.64
  -1 -43   0    0.61    0.65
   1 -43   0    0.78    0.87
  -1 -43   0    1.00    1.08
   1 -43   0    1.39    0.71
  -1  43   0    1.32    1.32
  -1  43   0   -0.05    1.02
   1  43   0   -2.14    1.32
   1  43   0    0.87    1.35
  -3 -43   0    1.19    1.44
  -3 -43   0    1.36    0.77
   3 -43   0   -0.31    0.93
  -3  43   0    1.02    1.47
  -3  43   0   -0.40    1.19
   3  43   0    1.17    1.27
   0 -44   0    2.10    0.83
   0 -44   0    2.83    0.77
   0  44   0    3.01    1.30
   0  44   0    1.54    1.15
   2 -44   0    1.63    0.89
   2 -44   0    0.38    0.80
  -2 -44   0    2.04    0.79
  -2 -44   0    0.94    1.33
  -2  44   0    0.91    1.58
   2  44   0    4.94    1.60
  -2  44   0    1.74    1.14
   4 -44   0    2.03    1.11
  -4 -44   0    3.18    0.97
  -4 -44   0    2.22    1.72
  -4  44   0    2.75    1.82
  -4  44   0    3.81    1.71
  -1 -45   0    3.27    1.18
   1 -45   0    4.60    0.97
   1 -45   0    4.30    1.07
  -1 -45   0    5.56    0.93
   1  45   0    6.94    1.73
  -1  45   0    3.98    1.33
   1  45   0    4.17    1.67
  -1  45   0    3.51    1.53
   3 -45   0    4.12    1.13
  -3 -45   0    3.09    0.91
  -3 -45   0    3.34    1.66
  -3  45   0    5.05    1.76
  -3  45   0    3.27    1.41
   3  45   0    2.40    1.41
   0 -46   0   10.23    1.40
   0 -46   0   13.54    1.43
   0  46   0    6.98    1.60
   0  46   0   10.32    1.82
  -2 -46   0    7.29    1.20
  -2 -46   0    7.13    1.69
   2 -46   0    7.40    1.25
   2 -46   0    6.01    1.21
  -2  46   0    6.75    2.06
  -2  46   0    8.32    1.62
   2  46   0    7.07    1.90
   4 -46   0    0.08    1.04
  -4 -46   0    0.66    1.75
  -4 -46   0    2.46    0.95
  -4  46   0    2.20    1.79
  -4  46   0    2.56    1.67
   1 -47   0    1.16    0.95
  -1 -47   0    0.33    1.01
   1 -47   0    1.75    0.78
  -1 -47   0    2.55    0.77
  -1  47   0    2.57    1.17
   1  47   0    0.27    1.47
  -1  47   0    2.11    1.48
   1  47   0    2.00    1.49
  -3 -47   0    1.59    1.56
   3 -47   0    0.54    1.00
  -3 -47   0    1.03    0.79
   3  47   0   -0.23    1.37
  -3  47   0    2.60    1.70
  -3  47   0    1.18    1.26
   0 -48   0    0.79    0.72
   0  48   0    1.18    1.31
   0  48   0    0.05    1.18
   2 -48   0    1.34    0.90
  -2 -48   0    2.04    0.79
   2 -48   0    0.12    0.91
  -2 -48   0    1.85    1.35
   2  48   0    1.63    1.66
  -2  48   0    1.14    1.16
  -2  48   0    2.54    1.86
   4 -48   0    1.07    1.09
  -4 -48   0   -0.91    0.80
  -4 -48   0    0.23    1.75
  -4  48   0   -0.39    1.61
  -4  48   0    0.63    1.75
   1 -49   0    7.66    1.18
   1 -49   0    5.60    1.19
  -1 -49   0    6.67    1.47
  -1 -49   0    7.50    1.15
  -1  49   0    6.76    1.50
   1  49   0    4.68    1.78
   1  49   0    7.39    1.86
  -3 -49   0    1.58    1.60
  -3 -49   0    0.80    0.83
   3 -49   0    1.92    1.09
  -3  49   0    0.99    1.33
  -3  49   0    2.91    1.73
   3  49   0    0.93    1.42
   0 -50   0    1.55    0.80
   0  50   0    0.88    1.16
   0  50   0    1.88    1.37
   2 -50   0    0.72    0.97
  -2 -50   0    0.44    1.25
  -2 -50   0    0.90    0.79
  -2  50   0    2.73    1.88
  -2  50   0    5.59    1.50
   2  50   0    1.23    1.49
   4 -50   0    2.44    1.22
  -4  50   0    1.84    1.80
   1 -51   0   -0.19    0.77
   1 -51   0    0.54    0.95
  -1 -51   0    0.81    0.73
  -1 -51   0    1.39    1.14
  -1  51   0    1.22    1.88
   1  51   0    1.81    1.59
   1  51   0    0.69    1.44
  -1  51   0   -1.22    1.02
  -3 -51   0    0.15    0.78
  -3 -51   0   -1.36    1.49
   3 -51   0   -0.67    0.99
  -3  51   0   -1.37    1.55
   3  51   0   -1.20    1.47
  -3  51   0   -1.15    1.24
   0 -52   0    4.79    1.07
   0  52   0    7.19    1.71
   0  52   0    3.84    1.39
   2 -52   0    5.18    1.19
  -2 -52   0    3.85    0.94
  -2 -52   0    1.67    1.35
  -2  52   0    2.71    1.99
  -2  52   0    2.39    1.26
   2  52   0    2.74    1.66
   1 -53   0    2.81    1.06
  -1 -53   0    1.02    0.77
   1 -53   0    1.84    0.90
   1  53   0    2.27    1.52
  -1  53   0    1.00    1.97
   1  53   0    0.66    1.51
  -1  53   0    2.15    1.18
  -3 -53   0   -0.03    1.56
  -3 -53   0    3.34    1.00
   3 -53   0    1.05    1.14
   3  53   0    0.02    1.53
  -3  53   0    2.11    1.86
  -3  53   0    5.44    1.74
   0 -54   0    0.36    0.81
   0  54   0    0.59    1.43
   0  54   0    1.16    1.84
   0  54   0    0.01    1.12
   2 -54   0   -0.32    1.02
  -2 -54   0    1.08    1.32
  -2 -54   0    1.22    0.82
  -2  54   0    0.64    1.90
   2  54   0    0.89    1.56
  -2  54   0    0.83    1.25
   1 -55   0    0.74    1.02
  -1 -55   0    1.68    0.84
   1  55   0    0.42    1.37
  -1  55   0    0.28    1.18
  -1  55   0    3.19    2.10
   1  55   0    3.10    1.55
  -3 -55   0    2.07    1.00
   3 -55   0    3.79    1.28
  -3 -55   0    1.87    1.61
  -3  55   0    3.56    2.02
  -3  55   0    3.96    1.78
   0 -56   0    0.38    0.85
   0  56   0    0.68    1.25
   0  56   0    0.73    1.41
   0  56   0    1.22    1.85
  -2 -56   0   -0.66    1.27
  -2 -56   0    0.55    0.80
   2 -56   0    0.78    1.09
  -2  56   0    0.66    1.87
   2  56   0    1.50    1.60
  -2  56   0   -0.34    1.25
  -1 -57   0    1.00    0.83
   1 -57   0    0.66    1.06
   1  57   0    0.13    1.46
   1  57   0   -0.73    1.42
  -1  57   0    2.17    2.13
  -1  57   0   -0.14    1.16
  -3 -57   0    1.80    1.58
   3 -57   0    4.11    1.34
  -3  57   0    4.12    1.62
  -3  57   0    5.74    2.18
   0  58   0    1.90    1.28
   0  58   0    3.93    1.66
   2 -58   0   -0.57    1.10
  -2  58   0    0.00    1.27
   2  58   0    1.37    1.62
   2  58   0    1.53    1.63
  -2  58   0    1.23    2.03
   1 -59   0   -1.26    1.02
   1  59   0   -0.88    1.38
  -1  59   0    0.61    1.23
  -1  59   0   -2.26    1.91
   1  59   0    0.41    1.44
   0  60   0    4.97    1.81
   0  60   0    3.33    1.46
   2 -60   0    0.52    1.16
   2  60   0    3.45    1.78
  -2  60   0   -2.29    1.27
  -2  60   0    2.97    2.12
   2  60   0    5.28    1.99
   1 -61   0    5.86    1.30
  -1  61   0    4.21    1.47
  -1  61   0    3.85    2.41
   1  61   0    3.96    1.55
   1  61   0    1.14    1.57
   0  62   0   -1.27    1.26
   0  62   0    0.82    1.57
   2 -62   0    0.48    1.20
  -2  62   0    1.04    2.14
   2  62   0   -0.51    1.53
   1 -63   0    0.77    1.17
   1  63   0    2.28    1.50
  -1  63   0    2.04    1.38
   1  63   0    1.78    1.60
  -1  63   0   -0.72    2.17
   0  64   0    0.36    1.35
   0  64   0   -1.86    1.48
  -1  65   0   -2.91    2.06
  -6   0   1    1.40    1.21
  -4   0   1    0.59    0.85
   4   0  -1    0.25    0.74
  -4   0   1    1.58    1.00
   4   0  -1    0.14    0.70
   2   0  -1   -0.14    0.58
  -2   0   1    0.31    0.52
   2   0  -1    0.36    0.48
  -2   0   1    0.59    0.66
   0   0  -1    0.04    0.26
   0   0  -1   -0.09    0.41
   0   0  -1   -0.11    0.25
   0   0  -1    0.22    0.22
  -2   0  -1    2.80    0.95
   2   0   1   -0.23    0.48
  -2   0  -1    0.27    0.60
  -2   0  -1    0.21    0.71
   2   0   1   -0.74    0.41
  -4   0  -1   -0.20    0.84
  -4   0  -1    7.51    1.64
   4   0   1    0.00    0.76
  -6   0  -1    1.75    1.27
  -6   0  -1   -0.26    1.14
  -5  -1   1   23.64    2.66
   5  -1  -1   13.33    1.64
   5  -1  -1   13.34    1.83
  -5  -1   1   22.51    2.69
   5   1  -1   13.61    1.83
   5   1  -1   15.47    1.66
  -5   1   1   23.90    2.76
  -5   1   1   21.72    2.69
  -3  -1   1    8.58    1.19
   3  -1  -1    6.59    1.00
   3  -1  -1    7.68    1.00
  -3  -1   1    5.75    1.14
   3   1  -1    5.71    0.95
  -3   1   1    8.18    1.22
  -3   1   1   11.33    1.29
   3   1  -1    7.89    1.06
  -1  -1   1   65.64    5.02
   1  -1  -1   61.62    4.69
   1  -1  -1   55.21    5.02
  -1  -1   1   55.92    5.31
   1   1  -1   54.79    5.02
  -1   1   1   66.58    5.03
   1   1  -1   62.19    4.69
  -1   1   1   59.28    5.33
  -1  -1  -1   25.23    1.86
  -1  -1  -1   17.00    1.98
   1  -1   1   16.64    1.54
  -1   1  -1   17.62    1.97
  -1   1  -1   22.10    1.92
   1   1   1   15.49    1.55
  -1   1  -1   19.21    1.84
  -1   1  -1   24.92    2.31
   3  -1   1   11.76    1.44
  -3  -1  -1   18.27    2.27
  -3  -1  -1   16.59    1.82
   3  -1   1   13.51    1.24
  -3   1  -1   13.83    1.80
   3   1   1   12.07    1.45
  -3   1  -1   12.54    2.15
  -3   1  -1   16.73    1.83
  -5  -1  -1    8.88    1.42
  -5  -1  -1    7.23    1.52
  -5  -1  -1   10.09    2.12
  -5   1  -1    7.28    1.41
  -5   1  -1   11.19    1.69
  -5   1  -1    6.55    1.97
  -6  -2   1    7.07    1.64
  -6   2   1    4.02    1.43
  -4  -2   1    5.89    1.23
   4  -2  -1    5.80    1.06
   4  -2  -1    3.32    0.89
   4  -2  -1    5.82    1.06
  -4   2   1    5.06    1.22
  -4   2   1    4.90    1.13
   4   2  -1    4.77    0.94
   4   2  -1    4.45    0.99
   2  -2  -1    9.71    1.15
  -2  -2   1   10.98    1.30
  -2  -2   1   11.68    1.31
   2  -2  -1   10.76    1.14
  -2   2   1   11.34    1.31
   2   2  -1    9.47    1.14
   2   2  -1   10.41    1.11
  -2   2   1   12.83    1.36
   0  -2  -1   10.24    0.89
   0  -2  -1    7.97    0.86
   0  -2  -1   10.35    0.89
   0  -2  -1   10.88    1.15
   0  -2  -1    8.11    0.85
   0  -2  -1   11.30    1.07
   0   2  -1    9.56    1.05
   0   2  -1    9.26    0.86
   0   2  -1   11.23    1.18
   0   2  -1   10.11    0.88
  -2  -2  -1   37.61    4.48
   2  -2   1   38.51    3.64
  -2  -2  -1   46.80    3.83
   2  -2   1   43.84    3.30
  -2   2  -1   43.55    3.83
  -2   2  -1   40.12    4.46
   2   2   1   39.30    3.64
  -2   2  -1   43.48    3.66
  -4  -2  -1    9.37    2.39
  -4  -2  -1   16.34    2.05
  -4   2  -1   16.53    2.06
  -4   2  -1   26.58    2.59
   4   2   1    9.40    1.36
  -6  -2  -1    2.58    1.33
  -6   2  -1    1.19    1.31
  -6   2  -1    2.15    1.24
   5  -3  -1    4.96    1.23
  -5  -3   1   12.17    1.97
  -5  -3   1   12.41    1.92
   5  -3  -1    9.15    1.28
  -5   3   1   15.02    2.02
   5   3  -1    9.22    1.22
  -5   3   1   14.14    1.99
   3  -3  -1   14.60    1.63
   3  -3  -1   14.29    1.54
  -3  -3   1   15.16    1.80
  -3  -3   1   17.43    1.87
   3   3  -1   13.91    1.52
  -3   3   1   15.29    1.83
  -3   3   1   18.26    1.87
   3   3  -1   16.30    1.68
  -1  -3   1   89.72    7.58
   1  -3  -1   84.73    7.54
   1  -3  -1   91.43    7.01
  -1  -3   1   90.45    7.12
  -1   3   1   92.70    7.14
   1   3  -1   85.96    7.54
   1   3  -1   91.48    7.00
  -1   3   1   81.26    7.60
  -1  -3  -1  144.53   14.16
  -1  -3  -1  138.99   11.03
  -1  -3  -1  121.47   11.93
   1  -3   1  105.87    9.32
  -1   3  -1  155.04   14.14
  -1   3  -1  143.69   11.22
   1   3   1  113.14    9.32
  -1   3  -1  137.42   11.97
   3  -3   1    1.05    0.62
  -3  -3  -1    0.96    0.71
   3  -3   1    0.97    0.51
  -3  -3  -1    6.13    1.29
   3   3   1   -0.45    0.56
  -3   3  -1   -0.28    0.80
  -3   3  -1    0.48    0.68
  -3   3  -1    5.43    1.20
  -5  -3  -1    6.33    1.21
  -5  -3  -1    5.00    1.32
  -5  -3  -1    6.92    1.91
  -5   3  -1    4.23    1.29
  -5   3  -1    5.88    1.90
  -6  -4   1   10.36    1.92
  -6   4   1    8.95    1.85
  -6   4   1   10.11    1.86
   4  -4  -1    1.40    0.76
  -4  -4   1    3.15    1.09
   4  -4  -1    3.26    0.89
  -4  -4   1    3.05    0.98
  -4   4   1    2.76    0.99
   4   4  -1    3.51    0.84
   4   4  -1    1.34    0.79
  -4   4   1    2.49    1.06
  -2  -4   1   15.71    1.63
  -2  -4   1   16.01    1.74
   2  -4  -1   15.28    1.50
   2  -4  -1   14.57    1.55
   2   4  -1   12.53    1.55
   2   4  -1   15.70    1.49
  -2   4   1   16.30    1.68
  -2   4   1   16.92    1.78
   0  -4  -1  253.29   18.95
   0  -4  -1  233.58   20.44
   0  -4  -1  238.06   18.88
   0  -4  -1  239.26   20.47
   0  -4  -1  239.48   24.28
   0   4  -1  239.18   24.27
   0   4  -1  264.60   24.07
   0   4  -1  248.63   18.94
   0   4  -1  230.94   20.45
   0   4  -1  234.92   20.44
   0   4   1  234.58   19.84
  -2  -4  -1   22.94    2.59
   2  -4   1   18.44    1.96
   2  -4   1   21.95    1.75
  -2  -4  -1   21.99    2.22
  -2   4  -1   22.38    2.22
  -2   4  -1   21.89    2.17
   2   4   1   19.46    1.97
  -2   4  -1   21.05    2.52
   4  -4   1   23.79    2.50
  -4  -4  -1   30.13    3.78
   4   4   1   25.30    2.52
  -4   4  -1   26.18    3.68
  -4   4  -1   41.98    3.25
  -6  -4  -1    2.38    1.30
  -6   4  -1    5.47    1.54
  -6   4  -1    3.45    1.38
  -5  -5   1    1.75    1.09
   5  -5  -1    2.05    0.98
   5  -5  -1    1.22    0.85
  -5   5   1    1.75    1.07
  -5   5   1    3.81    1.31
   5   5  -1    0.73    0.87
  -3  -5   1   12.26    1.42
  -3  -5   1   10.42    1.38
   3  -5  -1    9.87    1.23
   3  -5  -1    8.61    1.16
  -3   5   1    9.60    1.38
   3   5  -1   10.43    1.18
  -3   5   1   10.36    1.42
   3   5  -1    9.54    1.24
  -1  -5   1  408.30   33.89
   1  -5  -1  378.60   33.83
   1  -5  -1  419.15   31.25
  -1  -5   1  412.12   31.74
  -1   5   1  362.01   33.92
   1   5  -1  379.37   33.82
  -1   5   1  419.98   31.77
   1   5  -1  423.79   31.25
  -1  -5  -1   29.61    2.82
   1  -5   1   18.48    1.73
  -1  -5  -1   20.74    2.39
  -1  -5  -1   23.96    2.16
   1   5   1   18.10    1.72
  -1   5  -1   25.34    2.30
  -1   5  -1   25.42    2.48
  -1   5  -1   29.92    2.76
   3  -5   1   14.59    1.38
  -3  -5  -1   18.06    1.87
   3  -5   1   15.47    1.64
  -3  -5  -1   15.40    2.30
  -3   5  -1   16.44    1.86
  -3   5  -1   14.47    2.20
  -3   5  -1   16.95    1.89
   3   5   1   13.79    1.60
  -5  -5  -1    5.52    1.17
  -5  -5  -1    7.46    1.95
  -5  -5  -1    4.09    1.28
  -5   5  -1    4.81    1.32
  -5   5  -1    4.12    1.79
  -6  -6   1   14.02    2.10
  -6  -6   1   10.41    2.56
  -6   6   1    8.57    1.97
  -6   6   1   15.56    2.19
   4  -6  -1    9.34    1.26
  -4  -6   1   10.02    1.44
   4  -6  -1    6.90    1.09
  -4  -6   1    6.03    1.33
   4   6  -1    5.70    1.06
  -4   6   1   10.37    1.47
   4   6  -1    7.00    1.19
  -4   6   1    7.90    1.42
   2  -6  -1   53.20    4.41
  -2  -6   1   58.37    5.17
   2  -6  -1   54.98    4.74
  -2  -6   1   59.60    5.48
   2   6  -1   52.91    4.73
  -2   6   1   68.46    5.55
  -2   6   1   63.70    5.21
   0  -6  -1   89.33    6.72
   0  -6  -1   86.11    7.26
   0  -6  -1   81.47    8.64
   0  -6   1   82.96    7.08
   0   6  -1   79.47    7.29
   0   6  -1   95.27    8.63
   0   6  -1   83.19    7.25
   0   6  -1   87.03    6.75
   0   6   1   83.40    7.13
   0   6  -1   81.73    8.61
  -2  -6  -1   14.88    1.55
   2  -6   1   13.03    1.26
  -2  -6  -1   16.54    2.15
   2  -6   1   11.53    1.41
  -2  -6  -1   15.50    1.83
   2   6   1   15.45    1.47
  -2   6  -1   16.63    1.87
  -2   6  -1   17.70    1.78
  -2   6  -1   19.37    2.07
   4  -6   1    0.37    0.77
   4  -6   1    2.04    0.67
  -4  -6  -1    0.57    0.90
  -4   6  -1    0.88    0.90
  -4   6  -1    3.95    1.42
  -4   6  -1    3.92    1.19
   4   6   1    0.85    0.75
  -6  -6  -1    4.09    1.38
  -6   6  -1    3.84    1.35
   5  -7  -1    2.04    0.91
   5  -7  -1    1.74    0.98
  -5  -7   1    1.94    1.07
  -5   7   1    2.05    1.09
  -5   7   1    2.59    1.26
   5   7  -1    2.47    0.97
  -3  -7   1   60.88    5.32
   3  -7  -1   50.13    4.36
   3  -7  -1   53.60    4.72
  -3  -7   1   66.21    5.63
   3   7  -1   51.04    4.35
  -3   7   1   61.87    5.63
  -3   7   1   62.10    5.36
   3   7  -1   56.48    4.74
  -1  -7   1  147.07   12.47
  -1  -7   1  151.31   11.69
   1  -7  -1  138.36   12.01
   1  -7  -1  139.12   11.11
  -1   7   1  148.87   11.73
   1   7  -1  151.03   11.12
  -1   7   1  139.49   12.53
   1   7  -1  136.87   12.00
  -1  -7  -1  641.14   61.16
   1  -7   1  523.41   39.77
   1  -7   1  482.14   43.13
  -1  -7  -1  576.97   47.64
  -1  -7  -1  566.94   51.53
  -1   7  -1  615.28   60.50
  -1   7  -1  593.38   48.29
   1   7   1  524.92   43.13
  -1   7  -1  605.47   51.57
  -1   7  -1  668.07   61.11
  -3  -7  -1    2.76    0.73
   3  -7   1    1.50    0.62
  -3  -7  -1    5.40    1.33
  -3  -7  -1    1.65    0.78
   3  -7   1    1.71    0.55
  -3   7  -1    7.52    1.23
  -3   7  -1    1.86    0.92
  -3   7  -1    1.42    0.80
   3   7   1    1.07    0.64
  -5  -7  -1    1.09    0.98
  -5  -7  -1    3.28    1.07
  -5  -7  -1    3.90    1.73
  -5   7  -1   -0.54    0.94
  -5   7  -1    3.24    1.63
  -6  -8   1    4.41    1.37
  -6  -8   1    7.97    2.19
  -6   8   1    2.72    1.30
  -6   8   1    3.97    1.62
   4  -8  -1    5.32    0.98
   4  -8  -1    4.92    1.02
  -4  -8   1    5.43    1.17
  -4   8   1    6.54    1.25
  -4   8   1    5.72    1.29
   4   8  -1    6.10    1.00
   4   8  -1    4.18    0.99
   2  -8  -1  256.53   19.78
  -2  -8   1  270.15   20.99
   2  -8  -1  243.06   21.41
  -2  -8   1  275.19   22.39
   2   8  -1  252.64   21.41
  -2   8   1  240.48   22.43
   2   8  -1  255.50   19.77
  -2   8   1  266.69   21.02
   0  -8  -1  398.19   32.37
   0  -8   1  380.64   31.79
   0  -8  -1  365.43   38.43
   0   8  -1  380.37   32.41
   0   8  -1  363.91   32.36
   0   8  -1  385.60   29.97
   0   8  -1  406.52   38.08
   0   8   1  371.79   31.83
  -2  -8  -1  132.78   10.46
  -2  -8  -1  116.84    9.58
  -2  -8  -1  111.91   12.37
   2  -8   1  122.64    9.07
   2  -8   1  110.20    9.87
  -2   8  -1  113.78   12.30
  -2   8  -1  128.97   10.53
  -2   8  -1  127.12    9.84
   2   8   1  111.88    9.87
  -4  -8  -1    6.68    1.84
  -4  -8  -1    8.43    1.19
   4  -8   1    7.11    1.13
   4  -8   1    4.25    0.83
  -4  -8  -1    4.87    1.28
  -4   8  -1    8.23    1.52
  -4   8  -1   11.36    1.54
   4   8   1    5.16    1.03
  -4   8  -1   12.91    1.87
  -6   8  -1    4.16    1.42
  -5  -9   1   27.21    2.74
   5  -9  -1   23.72    2.42
   5  -9  -1   15.90    1.97
  -5   9   1   24.83    2.82
  -5   9   1   17.86    2.63
   5   9  -1   18.37    2.25
  -3  -9   1   51.24    4.43
   3  -9  -1   45.72    3.98
   3  -9  -1   41.75    3.67
  -3  -9   1   52.00    4.68
  -3   9   1   58.05    4.73
  -3   9   1   44.15    4.44
   3   9  -1   44.68    3.98
   3   9  -1   42.36    3.66
   1  -9  -1  464.82   35.83
  -1  -9   1  452.01   36.51
   1  -9  -1  461.54   38.80
  -1   9   1  379.83   36.56
  -1   9   1  462.85   34.25
   1   9  -1  450.00   38.79
   1  -9   1  606.21   54.06
   1  -9   1  659.75   49.86
  -1  -9  -1  816.89   74.78
  -1  -9  -1  725.32   63.01
  -1  -9  -1  644.18   58.25
  -1   9  -1  749.24   63.06
  -1   9  -1  737.03   59.04
  -1   9  -1  841.10   74.71
  -1   9  -1  705.72   73.95
   1   9   1  652.58   54.06
   3  -9   1   19.57    1.91
  -3  -9  -1   19.50    2.24
  -3  -9  -1   22.61    2.85
   3  -9   1   18.79    1.67
  -3  -9  -1   18.97    1.94
  -3   9  -1   26.78    2.36
   3   9   1   16.29    1.88
  -3   9  -1   24.43    2.27
  -3   9  -1   19.87    2.57
  -5  -9  -1    1.38    1.65
  -5  -9  -1    2.60    1.15
  -5  -9  -1    2.57    1.00
  -5   9  -1    7.22    1.80
  -5   9  -1    3.78    1.43
  -5   9  -1    3.96    1.24
  -6 -10   1    3.95    2.10
  -6 -10   1    4.91    1.40
  -6  10   1    7.43    1.64
  -6  10   1    4.74    1.62
   4 -10  -1   45.89    3.79
  -4 -10   1   37.12    4.02
   4 -10  -1   34.45    3.42
  -4  10   1   41.97    3.97
   4  10  -1   39.98    3.74
  -4  10   1   50.08    4.16
   2 -10  -1  141.97   12.27
  -2 -10   1  154.06   12.59
   2 -10  -1  140.90   11.33
   2  10  -1  146.81   12.26
  -2  10   1  135.56   12.66
  -2  10   1  150.34   11.85
   0 -10  -1  459.83   45.96
   0 -10  -1  469.70   38.72
   0 -10   1  450.57   37.52
   0  10   1  437.66   37.58
   0  10  -1  449.11   45.53
   0  10  -1  438.66   38.77
   0  10  -1  453.43   36.25
   0  10  -1  478.47   35.84
   2 -10   1   31.01    2.39
  -2 -10  -1   31.99    3.18
  -2 -10  -1   39.77    3.83
  -2 -10  -1   33.50    2.83
   2 -10   1   27.48    2.64
  -2  10  -1   34.38    3.07
  -2  10  -1   31.98    3.31
  -2  10  -1   34.29    3.66
   2  10   1   26.33    2.63
  -4 -10  -1   17.99    1.79
   4 -10   1   17.18    1.85
  -4 -10  -1   14.87    2.60
  -4 -10  -1   17.32    2.15
   4 -10   1   13.14    1.47
   4  10   1   14.48    1.74
  -4  10  -1   14.06    2.10
  -4  10  -1   21.39    2.25
  -6  10  -1    1.95    1.40
  -5 -11   1   37.33    3.64
   5 -11  -1   22.25    2.03
   5  11  -1   16.19    2.18
  -5  11   1   32.57    3.66
  -5  11   1   36.67    3.62
   3 -11  -1    8.60    1.19
   3 -11  -1   11.13    1.30
  -3 -11   1   10.82    1.42
  -3  11   1   10.58    1.49
  -3  11   1   12.47    1.53
   3  11  -1   10.08    1.26
   1 -11  -1  104.98   10.59
   1 -11  -1  105.05    8.27
  -1 -11   1  102.59    8.99
   1 -11  -1  103.26    8.94
   1  11  -1  102.88    8.23
  -1  11   1  106.63    9.11
   1  11  -1  107.45    8.94
  -1  11   1  107.72    8.49
  -1 -11  -1   19.63    1.66
  -1 -11  -1   20.37    1.88
   1 -11   1   18.07    1.70
  -1 -11  -1   19.60    2.27
   1 -11   1   17.23    1.51
  -1  11  -1   22.21    2.09
  -1  11  -1   17.74    1.86
   1  11   1   18.37    1.72
  -1  11  -1   21.64    2.11
  -1  11  -1   15.49    2.25
  -3 -11  -1   26.02    2.67
   3 -11   1   26.59    2.37
  -3 -11  -1   26.58    3.25
   3 -11   1   24.43    2.09
  -3 -11  -1   25.83    2.33
  -3  11  -1   25.03    2.61
  -3  11  -1   26.25    3.04
  -3  11  -1   31.81    2.80
   3  11   1   20.67    2.32
  -5 -11  -1    6.04    2.03
  -5 -11  -1    7.58    1.52
  -5  11  -1   12.71    1.80
  -5  11  -1    8.63    1.78
  -5  11  -1   10.13    2.02
  -6 -12   1    2.60    1.98
  -6 -12   1    0.42    1.00
  -6  12   1    4.61    1.62
  -6  12   1    0.82    1.25
  -4 -12   1   10.94    1.68
   4 -12  -1    9.30    1.30
   4 -12  -1   11.66    1.49
  -4  12   1   16.39    1.87
  -4  12   1   11.32    1.78
   4  12  -1    9.09    1.35
   2 -12  -1    2.87    0.66
  -2 -12   1    3.62    0.70
   2 -12  -1    3.13    0.73
  -2  12   1    2.17    0.85
   2  12  -1    2.62    0.64
  -2  12   1    1.57    0.89
   0 -12   1  943.28   78.64
   0 -12  -1  861.58   90.00
   0 -12  -1  927.22   75.84
   0  12   1  919.25   78.70
   0  12  -1  939.54   71.02
   0  12  -1  792.22   70.17
   0  12  -1  914.19   75.90
   0  12  -1  955.17   89.10
   2 -12   1  105.38    9.29
  -2 -12  -1   99.84   11.30
  -2 -12  -1  121.29    9.54
  -2 -12  -1  100.44    8.70
   2 -12   1  108.70    8.53
   2  12   1  109.80    9.29
  -2  12  -1  109.56   11.21
  -2  12  -1  118.93    9.65
  -2  12  -1  118.20    9.01
   4 -12   1   34.23    3.18
  -4 -12  -1   37.60    3.15
  -4 -12  -1   34.24    4.33
  -4 -12  -1   38.96    3.61
   4 -12   1   31.56    2.81
  -4  12  -1   37.64    3.58
  -4  12  -1   30.16    4.10
  -4  12  -1   42.89    3.70
   5 -13  -1   15.13    1.75
  -5 -13   1   16.23    2.30
   5 -13  -1   20.57    2.00
  -5  13   1   20.95    2.52
  -5  13   1   23.41    2.61
   5  13  -1   10.73    1.79
   3 -13  -1    7.74    1.12
   3 -13  -1    7.59    1.08
  -3 -13   1    9.71    1.31
  -3  13   1    9.74    1.47
   3  13  -1    7.48    1.07
  -3  13   1   10.71    1.46
  -1 -13   1   98.10    8.03
   1 -13  -1   96.16    7.09
   1 -13  -1   87.16    9.04
   1 -13  -1   95.13    7.64
  -1  13   1   85.18    8.18
   1  13  -1   80.87    7.02
   1  13  -1   88.03    7.65
  -1  13   1   96.96    7.62
  -1 -13  -1  263.83   26.23
   1 -13   1  237.74   21.00
  -1 -13  -1  252.87   22.08
   1 -13   1  246.99   19.35
  -1  13  -1  257.03   20.72
  -1  13  -1  277.51   22.21
  -1  13  -1  252.91   25.94
   1  13   1  253.51   21.02
   1  13   1  252.55   21.02
  -3 -13  -1   52.61    4.20
  -3 -13  -1   48.10    5.60
  -3 -13  -1   64.43    4.76
   3 -13   1   48.87    3.90
   3 -13   1   52.75    4.31
  -3  13  -1   52.94    4.82
   3  13   1   41.03    4.25
  -3  13  -1   40.51    5.41
  -3  13  -1   56.78    4.53
  -5 -13  -1    6.99    1.48
  -5 -13  -1    6.14    1.88
  -5  13  -1    6.81    1.65
  -5  13  -1    7.30    1.50
  -5  13  -1    4.77    1.74
  -6 -14   1   -0.18    1.96
  -6 -14   1    2.33    1.15
  -6  14   1    4.00    1.44
  -6  14   1    6.67    1.69
  -4 -14   1    7.70    1.32
   4 -14  -1    5.21    1.02
   4 -14  -1    5.09    1.07
  -4  14   1    6.08    1.42
   4  14  -1    5.81    1.07
  -4  14   1    7.47    1.41
   2 -14  -1   38.93    3.33
  -2 -14   1   43.31    3.82
   2 -14  -1   39.85    3.58
   2  14  -1   39.50    3.56
  -2  14   1   43.61    3.69
  -2  14   1   39.60    3.98
   0 -14  -1   52.92    6.32
   0 -14   1   60.86    5.28
   0 -14  -1   62.53    5.32
   0  14  -1   69.30    4.97
   0  14  -1   64.64    5.00
   0  14   1   62.68    5.41
   0  14  -1   63.26    6.42
   0  14  -1   59.81    5.45
  -2 -14  -1   17.64    1.92
  -2 -14  -1   13.15    1.52
  -2 -14  -1   14.12    1.25
   2 -14   1   10.66    1.16
   2 -14   1   11.55    1.28
  -2  14  -1   12.67    1.67
  -2  14  -1   15.94    1.61
  -2  14  -1   10.58    1.66
   2  14   1   11.60    1.28
   4 -14   1   12.50    1.38
  -4 -14  -1   15.63    1.90
  -4  14  -1   13.56    1.92
  -4  14  -1   17.94    2.00
  -4  14  -1    9.29    1.99
  -5 -15   1    1.96    1.01
   5 -15  -1    2.05    0.98
   5 -15  -1    3.48    1.00
   5  15  -1    1.40    0.85
  -5  15   1    2.08    1.28
  -5  15   1    0.80    1.11
   3 -15  -1   23.57    2.39
  -3 -15   1   32.03    2.74
   3 -15  -1   28.24    2.62
   3  15  -1   27.77    2.58
  -3  15   1   23.99    2.89
  -3  15   1   25.45    2.72
   1 -15  -1   34.54    3.60
   1 -15  -1   37.35    2.89
  -1 -15   1   38.60    3.25
   1 -15  -1   38.33    3.07
   1  15  -1   35.52    3.11
  -1  15   1   32.09    3.51
   1  15  -1   29.35    2.77
  -1  15   1   38.22    3.20
   1 -15   1  150.40   12.28
  -1 -15  -1  170.98   14.39
  -1 -15  -1  178.79   17.10
  -1  15  -1  166.88   13.51
  -1  15  -1  162.07   16.91
  -1  15  -1  166.15   14.52
   1  15   1  137.38   12.31
  -3 -15  -1    5.69    1.03
   3 -15   1    6.67    1.02
   3 -15   1    7.07    0.91
   3  15   1    5.62    0.96
  -3  15  -1    5.12    1.19
  -3  15  -1    5.47    1.25
  -3  15  -1    6.96    1.23
  -5 -15  -1    3.66    1.69
  -5 -15  -1    1.67    0.99
  -5  15  -1    2.40    1.46
  -5  15  -1    2.99    1.42
  -5  15  -1    3.52    1.24
  -6 -16   1    0.37    1.90
  -6 -16   1    0.52    0.97
  -6  16   1    0.90    1.26
  -6  16   1    1.68    1.51
  -4 -16   1   14.23    1.99
   4 -16  -1   15.93    1.91
   4 -16  -1   18.81    2.15
  -4  16   1   24.05    2.34
   4  16  -1   20.70    2.07
  -4  16   1   16.93    2.19
   2 -16  -1   18.21    1.81
  -2 -16   1   18.24    1.86
   2 -16  -1   19.49    1.89
  -2  16   1   18.14    2.08
   2  16  -1   18.10    1.89
  -2  16   1   19.28    1.96
   0 -16  -1   46.35    5.44
   0 -16   1   54.12    4.61
   0 -16  -1   52.66    4.58
   0  16  -1   55.93    5.57
   0  16  -1   57.12    4.28
   0  16  -1   54.77    4.32
   0  16  -1   54.12    4.74
   0  16   1   52.90    4.76
   2 -16   1   85.22    6.86
   2 -16   1   86.79    7.49
  -2 -16  -1   97.87    7.99
  -2 -16  -1   78.73    9.45
  -2  16  -1   97.85    8.13
   2  16   1   87.02    7.49
  -2  16  -1   90.78    9.35
  -2  16  -1   98.32    7.56
  -4 -16  -1    0.92    0.81
  -4 -16  -1    4.39    0.79
  -4 -16  -1    3.34    1.45
   4 -16   1    0.04    0.65
   4  16   1    2.36    0.85
  -4  16  -1    3.81    1.30
  -4  16  -1    0.60    1.12
  -4  16  -1    1.93    1.03
  -5 -17   1   14.27    1.94
   5 -17  -1    8.73    1.31
   5 -17  -1   10.21    1.50
   5  17  -1    6.02    1.30
  -5  17   1   13.71    2.02
  -5  17   1    9.86    1.93
  -3 -17   1    5.03    0.94
   3 -17  -1    3.90    0.85
   3 -17  -1    3.66    0.86
   3  17  -1    4.59    0.85
  -3  17   1    4.50    1.20
  -3  17   1    3.74    1.07
  -1 -17   1   72.51    6.03
   1 -17  -1   68.84    5.27
   1 -17  -1   60.87    6.68
   1 -17  -1   70.47    5.67
  -1  17   1   73.47    5.78
   1  17  -1   59.87    5.18
   1  17  -1   70.71    5.72
  -1  17   1   62.35    6.26
   1 -17   1   72.95    6.50
  -1 -17  -1   81.07    7.04
  -1 -17  -1   80.31    8.40
  -1  17  -1   83.26    7.27
   1  17   1   78.39    6.59
  -1  17  -1   81.59    8.32
  -1  17  -1   83.73    6.66
  -3 -17  -1   13.10    1.50
   3 -17   1   10.53    1.16
   3 -17   1   11.61    1.36
  -3 -17  -1   10.28    1.89
  -3 -17  -1    9.00    1.06
  -3  17  -1   11.39    1.61
  -3  17  -1   12.34    1.58
   3  17   1    8.95    1.29
  -3  17  -1   13.02    1.76
  -5 -17  -1    2.69    1.65
  -5 -17  -1   -0.19    1.01
  -5  17  -1    0.68    1.33
  -5  17  -1    0.00    1.25
  -5  17  -1    0.13    1.02
  -6 -18   1    4.77    1.28
  -6 -18   1    0.96    1.95
  -6  18   1    3.98    1.73
  -6  18   1    7.12    1.67
   4 -18  -1   48.90    4.22
   4 -18  -1   61.04    4.64
  -4 -18   1   68.62    5.83
  -4  18   1   57.79    5.62
   4  18  -1   40.90    4.49
   2 -18  -1   61.40    5.43
   2 -18  -1   71.83    5.90
  -2 -18   1   72.83    6.28
  -2  18   1   74.33    6.03
  -2  18   1   69.22    6.46
   2  18  -1   68.24    5.88
   0 -18  -1   48.26    5.38
   0 -18   1   53.88    4.64
   0 -18  -1   52.20    4.52
   0  18  -1   47.37    4.66
   0  18  -1   56.98    5.51
   0  18   1   53.59    4.80
   0  18  -1   51.56    4.27
   0  18  -1   57.67    4.22
  -2 -18  -1   83.28    6.70
   2 -18   1   75.00    6.42
   2 -18   1   70.47    5.87
  -2 -18  -1   67.49    7.94
  -2  18  -1   74.11    7.80
   2  18   1   75.45    6.44
  -2  18  -1   78.18    6.37
  -2  18  -1   83.32    6.87
   4 -18   1    5.44    0.91
  -4 -18  -1    7.85    1.36
  -4 -18  -1    6.46    1.78
  -4  18  -1    8.27    1.49
  -4  18  -1    5.66    1.42
  -4  18  -1    8.14    1.57
   4  18   1    4.85    1.04
   5 -19  -1    1.84    0.92
   5 -19  -1    0.81    0.91
  -5 -19   1    1.37    0.88
  -5 -19   1    3.28    1.75
   5  19  -1    2.12    0.92
  -5  19   1    0.93    1.23
  -5  19   1    2.23    1.22
   3 -19  -1    7.63    1.11
  -3 -19   1    8.55    1.13
   3 -19  -1    8.84    1.20
  -3  19   1    7.36    1.32
  -3  19   1    5.52    1.35
   3  19  -1    7.11    1.13
   1 -19  -1  182.07   18.84
   1 -19  -1  197.04   15.93
   1 -19  -1  186.99   14.71
  -1 -19   1  206.06   16.77
   1  19  -1  180.62   14.66
  -1  19   1  193.89   15.80
  -1  19   1  190.48   16.96
   1  19  -1  190.34   15.97
  -1 -19  -1   77.78    6.74
  -1 -19  -1   81.12    8.05
   1 -19   1   73.96    6.27
  -1  19  -1   74.50    7.97
  -1  19  -1   83.10    7.03
  -1  19  -1   76.20    6.37
   1  19   1   70.54    6.37
  -3 -19  -1   12.17    1.45
   3 -19   1   10.12    1.16
   3 -19   1   11.78    1.38
  -3 -19  -1   12.29    1.93
  -3  19  -1    8.98    1.55
  -3  19  -1   12.09    1.62
  -3  19  -1   10.62    1.70
   3  19   1    8.95    1.30
  -5 -19  -1   -1.39    1.44
  -5 -19  -1   -0.45    0.81
  -5  19  -1    0.37    1.31
  -5  19  -1    1.61    1.17
  -5  19  -1   -0.77    1.25
  -6 -20   1    1.84    1.10
  -6 -20   1    4.51    2.20
  -6  20   1    4.61    1.70
  -6  20   1    2.86    1.40
  -4 -20   1    1.92    0.84
   4 -20  -1    2.27    0.89
   4 -20  -1    2.18    0.91
   4  20  -1    1.81    0.85
  -4  20   1    4.36    1.30
  -4  20   1    3.45    1.27
   2 -20  -1  113.09    9.33
   2 -20  -1  103.14    8.61
  -2 -20   1  113.67    9.77
  -2  20   1  115.46    9.95
   2  20  -1  107.63    9.32
  -2  20   1  111.85    9.26
   0 -20   1    3.14    0.51
   0 -20  -1    2.32    0.78
   0 -20  -1    3.13    0.52
   0  20  -1    3.54    0.71
   0  20  -1    3.10    0.88
   0  20   1    4.01    0.86
   2 -20   1  209.10   17.04
  -2 -20  -1  173.03   20.62
  -2 -20  -1  216.94   17.40
   2 -20   1  188.66   15.66
  -2  20  -1  221.14   17.56
   2  20   1  201.47   17.05
  -2  20  -1  200.64   20.51
  -2  20  -1  212.22   16.39
  -4 -20  -1    8.35    1.96
   4 -20   1    8.76    1.13
  -4 -20  -1   15.70    1.73
  -4  20  -1    6.90    1.65
  -4  20  -1   11.62    1.75
  -4  20  -1   12.44    1.79
   4  20   1    7.90    1.30
  -5 -21   1    3.19    1.10
   5 -21  -1    4.34    1.12
  -5 -21   1    3.12    1.78
   5 -21  -1    1.28    0.88
  -5  21   1    2.12    1.36
   5  21  -1    0.63    0.78
  -5  21   1    1.91    1.19
  -3 -21   1    5.60    0.96
   3 -21  -1    3.67    0.89
   3 -21  -1    4.14    0.89
  -3  21   1    3.80    1.26
   3  21  -1    4.29    0.90
  -3  21   1    5.46    1.22
  -1 -21   1   15.45    1.50
   1 -21  -1   17.28    1.48
   1 -21  -1   15.25    1.45
   1 -21  -1   13.88    1.66
  -1  21   1   15.64    1.64
  -1  21   1   13.44    1.93
   1  21  -1   13.85    1.26
   1  21  -1   12.52    1.60
  -1 -21  -1   19.24    1.80
   1 -21   1   19.79    1.78
  -1 -21  -1   19.95    2.26
   1  21   1   15.37    1.96
  -1  21  -1   17.30    2.23
  -1  21  -1   18.81    2.25
  -1  21  -1   17.60    1.82
   3 -21   1   -0.30    0.63
  -3 -21  -1    0.69    1.12
  -3 -21  -1    1.16    0.70
   3 -21   1    0.42    0.62
   3  21   1    0.33    0.69
  -3  21  -1   -0.97    0.98
  -3  21  -1    0.33    0.82
  -3  21  -1    0.26    0.98
  -5 -21  -1    0.87    1.04
  -5 -21  -1   -1.51    1.46
  -5  21  -1   -1.31    1.00
  -5  21  -1    0.19    1.34
   4 -22  -1    3.17    0.99
  -4 -22   1    6.37    1.13
   4 -22  -1    4.77    1.10
   4  22  -1    4.67    1.03
  -4  22   1    3.15    1.28
  -4  22   1    2.39    1.34
   2 -22  -1    4.73    0.80
  -2 -22   1    3.23    0.69
   2 -22  -1    3.20    0.73
   2  22  -1    3.30    0.80
  -2  22   1    4.58    1.12
  -2  22   1    5.05    1.01
   0 -22  -1    3.24    0.57
   0 -22  -1    3.70    0.86
   0 -22   1    3.45    0.56
   0  22  -1    3.32    0.77
   0  22  -1    3.98    0.96
   0  22   1    3.70    1.16
   0  22   1    4.31    0.94
  -2 -22  -1   57.21    4.84
   2 -22   1   48.31    4.13
   2 -22   1   52.24    4.55
  -2 -22  -1   53.72    5.80
  -2  22  -1   56.68    4.66
   2  22   1   52.37    4.59
  -2  22  -1   47.68    5.65
  -2  22  -1   60.84    5.13
  -4 -22  -1    2.58    1.40
   4 -22   1    1.58    0.76
  -4 -22  -1    2.29    0.91
  -4  22  -1    2.87    1.29
  -4  22  -1    1.44    1.12
  -4  22  -1    2.22    1.20
   4  22   1    1.96    0.89
   5 -23  -1    1.05    0.90
  -5 -23   1    2.01    0.91
  -5 -23   1   -0.10    1.62
  -5  23   1    1.79    1.34
  -5  23   1    3.41    1.27
   5  23  -1    0.53    0.85
   3 -23  -1   17.55    1.87
   3 -23  -1   15.87    1.74
  -3 -23   1   15.98    1.78
  -3  23   1   14.28    2.11
  -3  23   1   17.26    2.00
   3  23  -1   15.95    1.83
   1 -23  -1   21.33    1.86
  -1 -23   1   22.20    2.04
   1 -23  -1   23.88    1.98
   1 -23  -1   18.87    2.25
  -1  23   1   23.04    2.15
   1  23  -1   18.59    2.16
  -1  23   1   19.18    2.52
   1 -23   1    6.95    0.86
  -1 -23  -1    6.68    0.83
  -1 -23  -1    6.86    1.20
  -1  23  -1    5.51    1.20
  -1  23  -1    4.49    1.40
   1  23   1    6.14    1.14
  -1  23  -1    6.46    0.98
   3 -23   1   14.05    1.56
   3 -23   1   17.59    1.82
  -3 -23  -1   17.99    2.41
  -3 -23  -1   17.44    1.85
  -3  23  -1   13.33    1.95
  -3  23  -1   16.69    2.02
  -3  23  -1   19.98    2.30
   3  23   1   15.41    1.82
  -5 -23  -1    0.37    1.53
  -5 -23  -1    0.75    0.91
  -5  23  -1   -0.41    1.36
  -5  23  -1    2.09    1.21
   4 -24  -1    1.33    0.92
   4 -24  -1    2.51    0.93
  -4 -24   1    3.49    0.96
   4  24  -1    2.46    0.90
  -4  24   1    1.93    1.22
  -4  24   1    4.37    1.41
  -2 -24   1   17.10    1.67
   2 -24  -1   13.91    1.57
   2 -24  -1   16.89    1.67
   2  24  -1   15.32    1.73
  -2  24   1   17.81    1.84
  -2  24   1   12.40    1.99
   0 -24  -1   47.50    5.08
   0 -24  -1   50.55    4.28
   0 -24   1   52.19    4.46
   0  24  -1   49.08    4.08
   0  24   1   55.04    4.67
   0  24  -1   48.76    4.48
   0  24   1   44.84    4.43
  -2 -24  -1   32.15    2.75
   2 -24   1   24.97    2.32
   2 -24   1   30.93    2.61
  -2 -24  -1   28.06    3.36
  -2  24  -1   30.80    2.74
  -2  24  -1   26.85    3.21
  -2  24  -1   27.48    3.08
   2  24   1   25.31    2.66
  -4 -24  -1    2.25    1.45
   4 -24   1    3.19    0.84
  -4 -24  -1    3.55    1.04
  -4  24  -1    1.46    1.11
  -4  24  -1    4.70    1.37
  -4  24  -1    4.61    1.41
   5 -25  -1    1.91    0.95
  -5 -25   1    1.79    1.05
  -5 -25   1    2.44    1.73
  -5  25   1    2.64    1.29
  -5  25   1    0.95    1.38
   5  25  -1    1.58    0.95
   3 -25  -1   39.43    3.23
  -3 -25   1   44.30    3.69
   3 -25  -1   30.52    2.94
  -3  25   1   33.66    3.96
   3  25  -1   29.73    3.16
  -3  25   1   38.16    3.69
   1 -25  -1    5.02    0.86
  -1 -25   1    4.90    1.06
   1 -25  -1    3.27    0.74
   1 -25  -1    5.01    0.71
  -1 -25   1    4.77    0.71
   1  25  -1    5.17    0.59
  -1  25   1    5.63    1.38
   1  25  -1    3.35    0.98
  -1  25   1    5.47    1.03
  -1 -25  -1   14.79    1.83
   1 -25   1   13.95    1.43
  -1 -25  -1   14.03    1.43
  -1  25  -1   14.63    1.51
  -1  25  -1   10.07    1.92
   1  25   1   13.32    1.73
  -1  25  -1   13.83    1.88
   3 -25   1   21.20    2.14
   3 -25   1   17.94    1.89
  -3 -25  -1   18.61    2.69
  -3 -25  -1   21.03    2.10
  -3  25  -1   17.54    2.23
   3  25   1   20.23    2.20
  -3  25  -1   23.45    2.34
  -3  25  -1   19.85    2.51
  -5 -25  -1    2.12    1.68
  -5 -25  -1    0.84    0.90
  -5  25  -1    1.88    1.24
  -5  25  -1    2.28    1.50
   4 -26  -1   10.74    1.41
   4 -26  -1   12.61    1.58
  -4 -26   1   14.84    1.73
  -4 -26   1   14.34    2.45
  -4  26   1   10.69    1.91
  -4  26   1   12.05    2.10
   4  26  -1    6.84    1.36
   2 -26  -1   15.71    1.78
  -2 -26   1   20.81    1.94
   2 -26  -1   19.89    1.89
   2  26  -1   17.77    1.98
  -2  26   1   18.88    2.09
  -2  26   1   17.87    2.33
   0 -26  -1   21.84    1.92
   0 -26   1   18.13    1.65
   0 -26   1   15.87    1.85
   0  26  -1   17.82    2.19
   0  26  -1   19.55    1.91
   0  26   1   17.84    1.96
   0  26   1   19.73    2.05
  -2 -26  -1   25.76    2.23
  -2 -26  -1   20.64    2.76
   2 -26   1   22.09    2.18
   2 -26   1   22.48    1.98
  -2  26  -1   24.89    2.70
  -2  26  -1   19.35    2.56
  -2  26  -1   23.66    2.29
   2  26   1   19.94    2.31
   4 -26   1    1.55    0.80
  -4 -26  -1    1.55    1.43
  -4 -26  -1    1.77    0.91
  -4  26  -1    0.54    1.27
  -4  26  -1    5.22    1.39
  -5 -27   1    0.83    1.69
   5 -27  -1    0.56    0.92
  -5 -27   1   -0.09    0.74
  -5  27   1   -0.19    1.37
  -5  27   1   -0.31    1.17
   5  27  -1   -0.01    0.84
   3 -27  -1   10.98    1.54
  -3 -27   1   13.92    1.56
   3 -27  -1   10.79    1.44
  -3  27   1   11.93    1.78
   3  27  -1   14.46    1.65
  -3  27   1   10.87    1.91
  -1 -27   1   58.77    5.04
   1 -27  -1   57.80    4.52
   1 -27  -1   50.77    5.67
  -1 -27   1   64.12    6.02
   1 -27  -1   61.29    4.86
   1  27  -1   53.61    4.41
  -1  27   1   45.41    5.38
  -1  27   1   59.16    4.88
   1  27  -1   54.61    5.04
  -1  27   1   56.12    5.90
   1 -27   1    6.37    0.86
  -1 -27  -1    5.76    0.83
  -1 -27  -1    6.14    1.22
   1  27   1    6.71    1.25
  -1  27  -1    6.62    1.03
  -1  27  -1    6.86    1.29
  -3 -27  -1   58.10    4.59
   3 -27   1   46.92    4.32
   3 -27   1   59.04    4.80
  -3 -27  -1   45.82    5.50
  -3  27  -1   54.93    4.94
  -3  27  -1   42.74    5.14
  -3  27  -1   57.26    4.51
   3  27   1   51.91    4.82
  -5 -27  -1   -0.24    1.60
  -5 -27  -1    0.36    0.83
  -5  27  -1    2.15    1.32
  -5  27  -1   -0.71    1.40
   4 -28  -1   -0.22    0.85
  -4 -28   1   -0.58    1.39
   4 -28  -1   -0.39    0.80
  -4 -28   1    0.00    0.73
   4  28  -1   -0.57    0.77
  -4  28   1   -1.00    1.19
  -4  28   1   -1.02    1.13
   2 -28  -1    7.11    1.07
   2 -28  -1    7.78    1.10
  -2 -28   1    8.99    1.08
  -2  28   1    6.24    1.53
  -2  28   1    9.12    1.37
   2  28  -1    8.48    1.28
   0 -28  -1   21.46    2.74
   0 -28  -1   27.05    2.32
   0 -28   1   29.22    2.58
   0  28   1   25.95    2.81
   0  28  -1   28.68    2.30
   0  28   1   28.59    2.83
   0  28  -1   23.65    2.62
   2 -28   1    6.41    0.95
  -2 -28  -1    7.02    0.97
   2 -28   1    6.04    0.87
  -2 -28  -1    6.41    1.43
  -2  28  -1    5.60    1.21
  -2  28  -1    7.58    1.23
   2  28   1    3.83    1.16
  -2  28  -1    5.79    1.44
  -4 -28  -1    3.71    1.03
  -4 -28  -1    5.12    1.68
   4 -28   1    6.09    1.08
  -4  28  -1    7.83    1.57
  -4  28  -1    7.03    1.74
  -5 -29   1    2.41    0.96
   5 -29  -1    3.89    1.13
  -5 -29   1    4.79    1.89
  -5  29   1    3.82    1.57
   5  29  -1    1.44    0.94
  -5  29   1    3.95    1.47
  -3 -29   1    6.84    1.71
   3 -29  -1    8.72    1.21
  -3 -29   1    6.55    1.08
   3 -29  -1    5.14    1.10
  -3  29   1    6.75    1.58
  -3  29   1    8.20    1.50
   3  29  -1    5.64    1.21
  -1 -29   1   17.29    1.67
   1 -29  -1   14.81    1.50
  -1 -29   1   17.28    2.05
   1 -29  -1   15.65    1.45
   1 -29  -1   14.41    1.68
   1  29  -1   14.75    1.30
   1  29  -1   10.55    1.77
  -1  29   1   12.96    2.23
  -1  29   1   17.41    1.86
  -1  29   1   16.98    2.02
  -1 -29  -1    9.18    1.56
  -1 -29  -1   11.33    1.22
   1 -29   1   10.13    1.14
  -1  29  -1   10.45    1.31
  -1  29  -1   10.44    1.66
   1  29   1    8.36    1.50
  -3 -29  -1   39.92    3.60
   3 -29   1   36.98    3.24
   3 -29   1   32.56    2.89
  -3 -29  -1   32.30    4.37
  -3  29  -1   41.12    3.62
  -3  29  -1   40.31    4.01
   3  29   1   28.96    3.26
  -5 -29  -1    3.77    1.17
  -5 -29  -1    1.60    1.74
  -5  29  -1    2.54    1.55
  -5  29  -1    3.76    1.43
   4 -30  -1    3.67    1.06
   4 -30  -1    5.25    1.16
  -4 -30   1    2.91    1.73
  -4 -30   1    4.68    0.99
  -4  30   1    3.95    1.54
  -4  30   1    4.34    1.46
   4  30  -1    2.58    1.06
   2 -30  -1    7.67    1.11
  -2 -30   1    8.65    1.09
  -2 -30   1   11.12    1.67
   2 -30  -1    7.15    1.09
  -2  30   1    5.67    1.51
   2  30  -1    8.54    1.33
  -2  30   1    7.71    1.37
   0 -30  -1   61.92    5.08
   0 -30   1   66.05    5.67
   0 -30  -1   49.63    5.98
   0  30   1   67.52    5.87
   0  30   1   60.91    5.59
   0  30  -1   63.36    5.31
   0  30  -1   60.81    4.84
   2 -30   1    0.77    0.63
  -2 -30  -1   -0.52    0.52
   2 -30   1    0.74    0.63
  -2 -30  -1   -0.83    1.02
  -2  30  -1    0.58    0.89
   2  30   1    0.52    0.94
  -2  30  -1    0.30    0.90
  -2  30  -1   -1.35    1.11
  -4 -30  -1   -0.20    1.40
   4 -30   1   -0.19    0.75
  -4 -30  -1    0.09    0.72
  -4  30  -1   -0.64    1.25
  -4  30  -1   -0.51    1.27
  -5 -31   1    0.97    0.93
   5 -31  -1    2.90    1.09
  -5 -31   1    1.64    1.68
  -5  31   1    0.85    1.51
   5  31  -1    0.59    0.93
  -5  31   1    2.01    1.43
   3 -31  -1   19.27    2.18
  -3 -31   1   25.56    2.46
  -3 -31   1   24.17    3.18
   3 -31  -1   25.61    2.40
  -3  31   1   21.00    2.85
  -3  31   1   26.18    2.73
   3  31  -1   21.45    2.41
  -1 -31   1   17.61    2.14
   1 -31  -1   15.25    1.76
  -1 -31   1   19.47    1.77
   1 -31  -1   14.98    1.55
   1 -31  -1   16.73    1.59
   1  31  -1   14.20    1.94
   1  31  -1   14.40    1.35
  -1  31   1   15.59    1.93
  -1  31   1   18.20    2.16
   1 -31   1    8.02    1.03
  -1 -31  -1   11.36    1.55
  -1 -31  -1    8.98    1.13
   1  31   1    8.55    1.50
  -1  31  -1    9.41    1.28
  -1  31  -1    9.23    1.63
  -3 -31  -1    9.80    1.33
  -3 -31  -1    9.60    1.89
   3 -31   1    8.03    1.15
   3  31   1    7.94    1.45
  -3  31  -1    7.34    1.73
  -3  31  -1   10.00    1.67
  -5 -31  -1    2.61    1.80
  -5 -31  -1    2.87    1.08
  -5  31  -1    2.06    1.54
  -5  31  -1    2.42    1.42
  -4 -32   1    5.10    0.98
  -4 -32   1    0.45    1.60
   4 -32  -1    1.41    1.00
   4 -32  -1    2.10    1.01
  -4  32   1    2.21    1.42
   4  32  -1    3.20    1.03
  -4  32   1    1.01    1.46
  -2 -32   1   28.19    2.53
   2 -32  -1   24.03    2.33
  -2 -32   1   27.25    3.14
   2 -32  -1   27.85    2.52
  -2  32   1   23.80    2.61
  -2  32   1   22.57    2.97
   2  32  -1   22.93    2.66
   0 -32  -1   27.01    2.45
   0 -32   1   29.45    2.68
   0 -32  -1   24.05    2.88
   0  32  -1   29.19    2.75
   0  32   1   30.83    2.96
   0  32  -1   26.22    2.41
   0  32   1   26.15    2.90
   2 -32   1    3.02    0.76
  -2 -32  -1    3.32    1.27
  -2 -32  -1    2.22    0.70
   2 -32   1    1.83    0.71
  -2  32  -1    2.28    1.03
   2  32   1    1.34    1.10
  -2  32  -1    1.95    0.98
  -2  32  -1    1.36    1.30
   4 -32   1    2.94    0.93
  -4 -32  -1    3.41    1.01
  -4 -32  -1    1.34    1.56
  -4  32  -1    3.06    1.53
  -4  32  -1    3.91    1.51
  -5 -33   1   -0.17    0.79
  -5 -33   1   -0.71    1.62
   5 -33  -1    1.02    1.04
  -5  33   1   -0.29    1.51
  -5  33   1    0.59    1.34
   5  33  -1   -0.27    0.92
  -3 -33   1    0.64    0.69
  -3 -33   1    2.36    1.44
   3 -33  -1    1.31    0.82
   3 -33  -1    0.93    0.88
  -3  33   1    3.02    1.23
   3  33  -1    2.29    1.03
  -3  33   1    1.73    1.32
  -1 -33   1   11.89    1.31
   1 -33  -1   10.44    1.25
  -1 -33   1   11.44    1.61
   1 -33  -1   10.99    1.37
   1 -33  -1    9.82    1.22
   1  33  -1   10.95    1.06
  -1  33   1   12.48    1.57
   1  33  -1   11.21    1.69
  -1  33   1   12.11    1.69
   1 -33   1    8.37    1.04
  -1 -33  -1    8.87    1.07
  -1 -33  -1    8.55    1.45
  -1  33  -1    8.48    1.24
  -1  33  -1    6.97    1.57
   1  33   1    6.74    1.48
  -3 -33  -1   25.52    2.50
   3 -33   1   20.16    2.08
  -3 -33  -1   22.15    3.22
  -3  33  -1   25.59    3.05
  -3  33  -1   24.80    2.75
   3  33   1   24.06    2.66
  -5 -33  -1   -0.53    1.71
  -5 -33  -1    1.45    0.95
  -5  33  -1   -1.13    1.43
  -5  33  -1    0.49    1.35
  -4 -34   1    2.08    0.92
   4 -34  -1    3.90    1.12
   4 -34  -1    2.83    1.06
  -4 -34   1    3.98    1.70
  -4  34   1    2.04    1.52
   4  34  -1    2.38    1.05
  -4  34   1    2.19    1.41
   2 -34  -1    3.89    0.93
  -2 -34   1    5.84    1.40
   2 -34  -1    3.76    0.88
  -2 -34   1    6.20    0.90
  -2  34   1    3.35    1.44
  -2  34   1    2.46    1.14
   2  34  -1    2.94    1.20
   0 -34  -1    4.35    0.73
   0 -34   1    4.37    0.73
   0 -34  -1    4.38    1.01
   0  34  -1    3.83    0.97
   0  34  -1    4.01    1.16
   0  34   1    4.11    1.11
   0  34   1    5.92    1.47
   0  34  -1    4.94    1.59
   2 -34   1    7.52    1.10
  -2 -34  -1    9.42    1.22
   2 -34   1    9.31    1.24
  -2 -34  -1   10.12    1.79
  -2  34  -1   10.40    1.48
   2  34   1    8.45    1.60
  -2  34  -1    9.04    1.80
  -2  34  -1    7.72    1.47
  -4 -34  -1   -0.63    1.50
  -4 -34  -1    0.80    0.78
  -4  34  -1    1.27    1.38
  -4  34  -1    3.20    1.52
  -5 -35   1    2.97    0.98
  -5 -35   1    1.75    1.77
   5 -35  -1    1.29    1.07
   5  35  -1    0.42    0.98
  -5  35   1    0.80    1.59
  -5  35   1    1.26    1.51
  -3 -35   1    6.48    1.11
  -3 -35   1    7.20    1.78
   3 -35  -1    7.06    1.23
   3 -35  -1    4.81    1.12
   3  35  -1    7.79    1.43
  -3  35   1    8.62    1.61
  -3  35   1    5.84    1.68
   1 -35  -1    2.62    0.65
  -1 -35   1    1.59    0.87
  -1 -35   1    0.56    0.55
   1 -35  -1    1.37    0.74
   1 -35  -1    3.10    0.78
  -1  35   1    1.90    1.02
   1  35  -1    1.35    0.54
   1  35  -1    1.58    1.17
  -1  35   1    3.53    1.08
   1 -35   1    6.02    0.90
  -1 -35  -1    6.22    0.94
  -1 -35  -1    7.23    1.35
  -1  35  -1    4.85    1.42
   1  35   1    5.08    1.39
  -1  35  -1    7.10    1.18
   3 -35   1    1.46    0.82
  -3 -35  -1    1.09    0.75
  -3 -35  -1    1.50    1.43
  -3  35  -1    2.34    1.28
  -3  35  -1    1.55    1.35
   3  35   1    0.58    1.10
  -5 -35  -1    2.39    1.03
  -5 -35  -1    0.88    1.81
  -5  35  -1    3.38    1.61
  -5  35  -1    2.07    1.63
  -4 -36   1   -0.18    1.55
   4 -36  -1    0.79    0.98
  -4 -36   1    1.85    0.81
   4 -36  -1    1.85    1.02
  -4  36   1    1.79    1.51
  -4  36   1    3.13    1.47
   4  36  -1    1.09    1.03
   2 -36  -1   34.50    3.20
  -2 -36   1   36.65    3.00
  -2 -36   1   29.09    3.64
   2 -36  -1   32.16    2.98
  -2  36   1   32.66    3.09
  -2  36   1   23.79    3.50
   0 -36  -1   19.48    1.86
   0 -36   1   18.62    1.92
   0 -36  -1   14.91    2.15
   0  36  -1   20.02    2.73
   0  36  -1   20.52    1.79
   0  36  -1   18.89    1.90
   0  36   1   19.97    2.31
   0  36   1   20.97    2.33
   0  36  -1   18.70    2.25
  -2 -36  -1    2.77    0.78
   2 -36   1    5.56    0.98
  -2 -36  -1    6.19    1.47
   2 -36   1    2.92    0.85
  -2  36  -1    1.89    1.54
  -2  36  -1    2.15    1.06
  -2  36  -1    5.03    1.19
   2  36   1    3.91    1.38
  -4 -36  -1    1.94    1.57
  -4 -36  -1    2.01    0.90
  -4  36  -1    1.95    1.54
  -4  36  -1    0.51    1.36
  -5 -37   1   -0.46    1.66
  -5 -37   1   -1.12    0.74
   5 -37  -1    0.04    1.09
  -5  37   1    0.64    1.58
  -5  37   1    0.80    1.54
   5  37  -1    0.89    1.05
  -3 -37   1    3.44    1.54
  -3 -37   1    4.87    0.94
   3 -37  -1    2.16    1.02
   3 -37  -1    4.64    1.07
  -3  37   1    0.81    1.39
   3  37  -1    3.97    1.30
  -3  37   1    3.51    1.35
   1 -37  -1   22.34    2.19
   1 -37  -1   20.68    2.45
  -1 -37   1   25.39    2.29
  -1 -37   1   23.40    2.71
   1 -37  -1   21.68    2.12
  -1  37   1   25.29    2.47
   1  37  -1   22.62    1.92
  -1  37   1   20.88    2.76
   1  37  -1   27.60    2.77
  -1 -37  -1   34.67    3.71
   1 -37   1   33.88    3.13
  -1 -37  -1   34.45    3.07
   1  37   1   33.14    3.52
  -1  37  -1   31.13    3.00
  -1  37  -1   30.61    3.79
  -3 -37  -1   20.76    2.12
  -3 -37  -1   17.47    2.81
   3 -37   1   16.99    1.88
   3  37   1   19.57    2.53
  -3  37  -1   19.17    2.70
  -3  37  -1   20.00    2.44
  -4 -38   1    3.13    0.88
  -4 -38   1    2.38    1.64
   4 -38  -1    2.03    1.03
   4 -38  -1    0.34    0.95
   4  38  -1    2.09    1.12
  -4  38   1   -0.84    1.44
  -4  38   1    1.39    1.44
   2 -38  -1    9.68    1.40
   2 -38  -1   12.17    1.46
  -2 -38   1   13.77    2.06
  -2 -38   1   14.78    1.61
  -2  38   1   12.38    2.23
   2  38  -1    9.36    1.81
  -2  38   1   11.94    1.81
   0 -38  -1    9.64    1.53
   0 -38   1   12.02    1.38
   0 -38  -1   10.36    1.26
   0  38   1   13.36    1.87
   0  38  -1   12.82    1.75
   0  38   1   11.79    1.78
   0  38  -1    7.47    2.02
   0  38  -1    9.89    1.44
   0  38  -1   15.19    1.35
   2 -38   1    1.22    0.76
  -2 -38  -1    0.03    0.64
   2 -38   1    0.66    0.76
  -2 -38  -1    1.07    1.26
  -2  38  -1   -2.29    1.33
   2  38   1   -1.44    1.16
  -2  38  -1   -0.56    0.94
  -2  38  -1   -0.21    1.02
  -4 -38  -1    6.75    2.21
  -4 -38  -1   16.04    1.80
  -4  38  -1   13.54    2.21
  -4  38  -1   14.80    2.44
   5 -39  -1    0.80    1.16
  -5 -39   1    0.47    1.69
  -5  39   1   -0.82    1.59
  -5  39   1    1.51    1.68
   3 -39  -1    1.64    1.00
   3 -39  -1    2.51    0.95
  -3 -39   1    3.35    0.84
  -3 -39   1    2.01    1.47
   3  39  -1    1.49    1.17
  -3  39   1    2.82    1.37
  -3  39   1    0.44    1.39
   1 -39  -1    8.70    1.32
   1 -39  -1   10.26    1.31
  -1 -39   1   12.20    1.71
  -1 -39   1   12.84    1.40
   1 -39  -1   10.29    1.40
   1  39  -1    9.78    1.72
   1  39  -1   12.31    1.12
  -1  39   1   10.70    1.80
  -1  39   1   11.20    1.65
   1  39  -1   13.00    1.96
  -1 -39  -1   15.95    1.64
   1 -39   1   14.27    1.62
  -1 -39  -1   14.02    2.05
  -1  39  -1   15.19    1.76
   1  39   1   13.96    2.12
  -1  39  -1   12.84    2.20
   3 -39   1    7.98    1.22
  -3 -39  -1    8.93    1.25
  -3 -39  -1    5.79    1.80
   3  39   1    5.95    1.62
  -3  39  -1    4.74    1.72
  -3  39  -1    9.75    1.71
  -4 -40   1    4.38    0.98
   4 -40  -1    1.21    1.02
  -4 -40   1    0.44    1.54
  -4  40   1    3.46    1.69
   4  40  -1    1.63    1.11
  -4  40   1    0.53    1.48
   2 -40  -1   24.25    2.39
  -2 -40   1   25.00    2.27
  -2 -40   1   20.26    2.75
   2 -40  -1   20.66    2.25
  -2  40   1   21.74    2.51
  -2  40   1   19.25    2.93
   0 -40  -1    4.68    0.86
   0 -40   1    5.75    0.93
   0 -40  -1    5.01    1.08
   0  40   1    4.33    1.43
   0  40  -1    7.05    1.04
   0  40   1    7.18    1.43
   0  40  -1    4.83    1.78
   0  40  -1    6.63    1.41
   0  40  -1    4.01    1.12
   2 -40   1    1.55    0.83
   2 -40   1    1.88    0.84
  -2 -40  -1    3.26    0.81
  -2 -40  -1    1.45    1.36
  -2  40  -1    1.11    1.02
  -2  40  -1    0.79    1.53
   2  40   1    2.60    1.44
  -2  40  -1   -0.03    1.02
  -4 -40  -1    2.53    0.96
  -4 -40  -1    0.89    1.65
  -4  40  -1    2.34    1.67
  -4  40  -1    0.88    1.54
  -3 -41   1    0.12    1.31
   3 -41  -1    1.42    1.04
   3 -41  -1    1.56    0.95
  -3 -41   1    1.00    0.76
  -3  41   1    2.05    1.51
   3  41  -1    2.00    1.27
  -3  41   1    1.11    1.29
  -1 -41   1    2.27    1.06
   1 -41  -1    2.28    0.91
   1 -41  -1    2.24    0.76
   1 -41  -1    3.38    0.91
  -1 -41   1    3.64    0.76
  -1  41   1    2.99    1.19
  -1  41   1    2.39    1.25
   1  41  -1    3.55    0.67
   1  41  -1    3.61    1.34
   1  41  -1    3.15    1.42
   1 -41   1    6.29    1.03
  -1 -41  -1    7.83    1.44
  -1 -41  -1    6.53    1.00
  -1  41  -1    5.23    1.23
  -1  41  -1    4.23    1.55
   1  41   1    6.52    1.55
   3 -41   1    2.94    0.94
  -3 -41  -1    2.47    0.85
  -3 -41  -1    1.23    1.50
   3  41   1    0.09    1.27
  -3  41  -1    1.56    1.49
  -3  41  -1    1.13    1.36
   4 -42  -1    2.15    1.10
  -4 -42   1    3.51    0.99
  -4 -42   1    1.67    1.58
   4  42  -1    1.58    1.20
  -4  42   1    5.80    1.74
  -4  42   1    2.74    1.73
   2 -42  -1    1.74    0.96
   2 -42  -1    3.02    0.92
  -2 -42   1    3.81    0.81
  -2 -42   1    1.47    1.22
   2  42  -1    3.12    1.49
  -2  42   1    2.04    1.61
  -2  42   1    0.93    1.12
   0 -42  -1    0.24    0.61
   0 -42  -1    0.42    0.83
   0 -42   1    0.27    0.60
   0  42  -1    0.02    0.89
   0  42   1    0.26    1.13
   0  42  -1    1.40    1.20
   0  42  -1    0.89    0.84
   0  42  -1    1.82    1.64
   0  42   1   -1.03    1.22
   2 -42   1    1.11    0.82
  -2 -42  -1    1.11    1.33
  -2 -42  -1    3.19    0.84
  -2  42  -1    2.58    1.67
  -2  42  -1    1.03    1.06
   2  42   1   -1.79    1.34
  -4 -42  -1    3.30    0.99
  -4 -42  -1    1.18    1.77
  -4  42  -1    3.14    1.68
  -4  42  -1    1.13    1.72
   3 -43  -1   -1.25    0.93
   3 -43  -1   -0.15    0.91
  -3 -43   1    0.32    0.74
  -3 -43   1   -0.91    1.28
   3  43  -1    0.31    1.22
  -3  43   1   -0.35    1.43
  -3  43   1    0.14    1.26
   1 -43  -1    2.29    0.78
   1 -43  -1    4.48    0.93
   1 -43  -1    2.35    0.93
  -1 -43   1    1.64    0.69
  -1 -43   1    1.37    1.02
   1  43  -1    1.71    0.63
  -1  43   1    2.60    1.26
   1  43  -1    1.53    1.39
  -1  43   1    0.95    1.14
   1  43  -1    2.20    1.34
  -1 -43  -1   -0.10    1.13
   1 -43   1   -0.10    0.63
  -1 -43  -1    0.68    0.67
  -1  43  -1    1.16    0.92
   1  43   1    2.24    1.40
  -1  43  -1    0.64    1.35
  -3 -43  -1   -0.08    0.73
   3 -43   1    1.67    0.93
  -3 -43  -1    1.71    1.54
   3  43   1    0.04    1.27
  -3  43  -1    1.04    1.36
  -3  43  -1   -1.06    1.38
  -4 -44   1    2.04    0.90
  -4 -44   1    0.72    1.54
   4 -44  -1   -0.25    1.03
   4  44  -1    1.91    1.34
  -4  44   1    0.97    1.63
  -4  44   1    1.30    1.67
   2 -44  -1    7.22    1.36
  -2 -44   1    8.10    1.73
   2 -44  -1   10.35    1.39
  -2 -44   1   10.58    1.31
   2  44  -1   10.03    2.03
  -2  44   1    4.20    1.96
  -2  44   1    9.64    1.73
   0 -44  -1    3.55    0.98
   0 -44  -1    3.06    0.80
   0 -44   1    4.08    0.84
   0  44  -1    3.71    1.36
   0  44   1    1.41    1.24
   0  44  -1    1.98    0.90
   0  44   1    1.27    1.30
   0  44  -1    1.04    1.66
   0  44  -1    1.43    0.97
  -2 -44  -1    1.12    0.77
  -2 -44  -1   -0.14    1.30
   2 -44   1    0.34    0.82
  -2  44  -1    0.95    1.06
  -2  44  -1    0.38    1.58
   2  44   1    0.86    1.53
  -4 -44  -1    7.00    1.31
  -4 -44  -1    6.18    2.05
  -4  44  -1    8.94    1.97
  -4  44  -1    5.60    2.07
   3 -45  -1    4.18    1.14
  -3 -45   1    1.51    1.41
   3 -45  -1    3.06    1.13
  -3 -45   1    1.81    0.83
   3  45  -1    0.12    1.28
  -3  45   1    0.97    1.37
  -3  45   1    1.85    1.58
   1 -45  -1   32.49    2.92
  -1 -45   1   30.59    2.70
   1 -45  -1   28.53    2.77
  -1 -45   1   26.14    3.14
   1  45  -1   32.02    3.43
  -1  45   1   25.62    2.83
   1  45  -1   25.16    3.09
  -1 -45  -1    1.37    1.17
   1 -45   1    2.73    0.81
  -1 -45  -1    1.91    0.77
   1  45   1    0.28    1.35
  -1  45  -1    1.59    0.97
  -1  45  -1    3.09    1.46
   3 -45   1    1.12    0.92
  -3 -45  -1    0.62    1.53
  -3 -45  -1    1.11    0.79
  -3  45  -1   -0.14    1.34
  -3  45  -1   -2.31    1.39
   4 -46  -1    3.43    1.20
  -4 -46   1    1.37    1.63
   4  46  -1   -1.51    1.23
  -4  46   1    4.11    1.86
  -4  46   1    1.53    1.61
  -2 -46   1    1.50    0.76
   2 -46  -1    2.88    1.03
   2 -46  -1    1.83    0.86
  -2 -46   1    1.14    1.25
   2  46  -1    1.48    1.53
  -2  46   1    0.40    1.63
  -2  46   1   -0.41    1.11
   0 -46  -1    7.97    1.15
   0 -46   1    7.05    1.11
   0 -46  -1    7.67    1.29
   0  46  -1    8.21    1.64
   0  46  -1    6.94    1.21
   0  46   1    6.95    1.57
   0  46  -1    5.41    1.31
   0  46   1    6.94    1.63
   0  46  -1    6.22    1.98
  -2 -46  -1    7.58    1.80
   2 -46   1    6.68    1.20
  -2 -46  -1   10.22    1.35
   2  46   1   11.42    2.13
  -2  46  -1    5.86    2.11
  -2  46  -1   10.41    1.66
  -4 -46  -1    3.73    1.06
  -4 -46  -1    2.40    1.86
  -4  46  -1    3.48    1.73
  -4  46  -1    2.44    1.81
  -3 -47   1    3.99    1.61
   3 -47  -1    4.06    1.22
   3 -47  -1    4.68    1.21
  -3 -47   1    5.74    1.08
   3  47  -1    1.41    1.43
  -3  47   1    3.32    1.82
  -3  47   1    2.69    1.47
   1 -47  -1   45.36    4.16
  -1 -47   1   44.09    3.86
  -1 -47   1   44.65    4.52
  -1  47   1   41.05    3.93
   1  47  -1   46.36    4.63
   1  47  -1   43.05    4.15
  -1  47   1   27.76    4.62
  -1 -47  -1   -2.03    1.09
  -1 -47  -1    0.02    0.67
  -1  47  -1    1.36    1.48
   1  47   1    0.59    1.54
  -1  47  -1    0.72    0.99
   1  47   1   -2.01    1.26
  -3 -47  -1    4.27    1.02
  -3 -47  -1    5.42    1.79
   3 -47   1    3.51    1.09
  -3  47  -1    3.39    1.57
  -3  47  -1    3.86    1.80
   4 -48  -1    0.62    1.17
  -4 -48   1    1.37    1.69
   4  48  -1    0.67    1.38
  -4  48   1    3.11    1.86
  -4  48   1   -0.97    1.59
   2 -48  -1   -0.48    0.76
  -2 -48   1   -0.59    1.17
  -2 -48   1    0.96    0.75
   2 -48  -1   -1.48    0.94
  -2  48   1    1.76    1.78
  -2  48   1    1.94    1.23
   2  48  -1    2.37    1.62
   0 -48  -1    1.23    0.88
   0 -48  -1    1.82    0.81
   0 -48   1    1.47    0.79
   0  48   1    0.87    1.31
   0  48  -1    4.46    1.45
   0  48  -1    0.99    0.90
   0  48  -1    1.21    1.08
   0  48  -1    0.90    1.71
   0  48   1    1.40    1.33
  -2 -48  -1    1.60    0.81
  -2 -48  -1    0.40    1.38
   2 -48   1    0.22    0.89
   2  48   1    1.78    1.56
  -2  48  -1    0.64    1.69
  -2  48  -1   -0.64    1.07
  -4 -48  -1    2.14    0.95
  -4  48  -1    2.35    1.72
  -4  48  -1    3.84    1.96
   3 -49  -1    3.66    1.24
  -3 -49   1    2.10    1.54
  -3  49   1    5.30    1.85
   3  49  -1    4.05    1.72
  -3  49   1    1.29    1.36
   1 -49  -1   17.60    1.88
  -1 -49   1   13.97    1.93
   1 -49  -1   13.20    1.76
  -1 -49   1   15.56    1.62
   1  49  -1   14.78    2.09
   1  49  -1   17.31    2.44
  -1  49   1    6.55    2.48
  -1  49   1   12.69    1.99
  -1 -49  -1    0.46    0.73
  -1 -49  -1    1.10    1.25
  -1  49  -1    0.70    1.01
   1  49   1   -0.39    1.38
   1  49   1    2.80    1.61
  -1  49  -1    1.28    1.50
   3 -49   1    4.96    1.19
  -3 -49  -1    2.07    1.65
  -3 -49  -1    3.98    1.03
  -3  49  -1    3.77    1.66
  -3  49  -1    1.34    1.74
  -4 -50   1    1.80    1.73
   4 -50  -1    1.09    1.20
  -4  50   1   -0.61    1.63
  -4  50   1   -2.78    1.45
   4  50  -1   -0.72    1.33
   2 -50  -1    1.47    0.88
  -2 -50   1    0.07    1.22
  -2 -50   1    0.94    0.78
   2 -50  -1    0.46    1.02
  -2  50   1    1.92    1.82
   2  50  -1    2.07    1.67
  -2  50   1   -0.34    1.14
   0 -50  -1    1.09    0.89
   0 -50  -1    0.08    0.73
   0  50  -1    2.11    1.39
   0  50  -1    2.27    0.94
   0  50   1    0.26    1.34
   0  50  -1   -0.38    1.70
   0  50   1    0.54    1.34
   0  50  -1    1.83    1.09
  -2 -50  -1    0.46    1.32
  -2 -50  -1    3.02    0.88
   2 -50   1    0.55    0.93
   2  50   1    0.74    1.56
  -2  50  -1   -0.08    1.74
  -2  50  -1    1.85    1.22
  -3 -51   1    0.63    1.44
   3 -51  -1    4.31    1.29
  -3  51   1    4.68    1.89
   3  51  -1    5.03    1.85
  -3  51   1    5.68    1.72
  -1 -51   1   10.09    1.33
   1 -51  -1   10.11    1.38
   1 -51  -1    9.78    1.43
   1  51  -1    5.20    1.58
  -1  51   1    6.48    2.35
  -1  51   1   10.03    1.80
   1  51  -1   11.92    2.14
  -1 -51  -1    3.70    1.41
  -1 -51  -1    4.24    0.93
   1  51   1    5.82    1.71
   1  51   1    4.01    1.80
  -1  51  -1    1.89    1.08
  -1  51  -1    4.00    1.28
  -1  51  -1    4.27    2.14
  -3 -51  -1   -0.60    0.77
  -3 -51  -1   -1.95    1.45
   3 -51   1    0.84    1.05
  -3  51  -1   -0.21    1.69
  -3  51  -1   -0.42    1.27
  -2 -52   1    2.02    1.31
   2 -52  -1    1.60    1.11
   2 -52  -1    2.29    0.99
   2  52  -1    1.44    1.55
  -2  52   1    1.85    1.34
  -2  52   1    3.43    1.90
   0 -52  -1    1.05    0.84
   0  52   1    4.02    1.52
   0  52  -1    1.02    1.81
   0  52  -1    3.23    1.06
   0  52  -1    3.53    1.50
   0  52  -1    1.59    1.10
   0  52   1    1.56    1.39
   2 -52   1    0.46    0.99
  -2 -52  -1   -0.11    1.27
  -2 -52  -1    2.81    0.89
  -2  52  -1   -1.15    1.73
  -2  52  -1    0.22    1.18
   2  52   1    2.83    1.64
   3 -53  -1    0.97    1.16
  -3 -53   1   -1.56    1.45
   3  53  -1    1.64    1.59
  -3  53   1   -0.65    1.69
  -3  53   1    1.98    1.48
   1 -53  -1    0.86    0.81
   1 -53  -1    1.12    1.02
   1  53  -1    1.62    1.57
   1  53  -1    3.17    1.38
  -1  53   1   -1.89    1.20
  -1  53   1    1.12    1.88
  -1 -53  -1    0.83    0.75
  -1 -53  -1    1.44    1.27
   1 -53   1    0.04    0.98
   1  53   1   -0.49    1.33
  -1  53  -1    1.55    1.14
   1  53   1    4.35    1.86
  -1  53  -1    0.38    1.06
  -1  53  -1   -0.22    1.91
  -3 -53  -1    0.18    1.57
   3 -53   1    2.26    1.12
  -3 -53  -1    0.54    0.88
  -3  53  -1    0.42    1.77
  -3  53  -1   -1.00    1.32
  -2 -54   1    1.06    1.27
   2 -54  -1    0.20    0.93
   2 -54  -1   -0.20    1.10
   2  54  -1    1.83    1.55
  -2  54   1   -0.51    1.76
   2  54  -1    1.02    1.51
  -2  54   1    0.73    1.26
   0 -54  -1   11.84    1.54
   0  54   1   11.09    1.95
   0  54  -1   11.43    2.50
   0  54   1    4.44    1.60
   0  54  -1   10.43    2.00
   0  54  -1    8.58    1.65
   2 -54   1   -0.93    0.92
  -2 -54  -1    0.50    0.81
  -2 -54  -1   -0.16    1.39
  -2  54  -1   -2.03    1.78
  -2  54  -1    1.12    1.25
  -3 -55   1    0.84    1.50
   3 -55  -1   -0.06    1.13
  -3  55   1   -0.45    1.77
  -3  55   1    0.16    1.46
   3  55  -1    1.82    1.63
   1 -55  -1    6.09    1.21
   1 -55  -1    6.02    1.33
  -1  55   1    4.66    1.62
  -1  55   1    3.50    2.24
   1  55  -1    7.10    1.55
   1  55  -1    5.90    1.88
  -1 -55  -1    4.67    1.04
   1 -55   1    4.46    1.19
  -1 -55  -1    3.96    1.51
   1  55   1    4.82    1.66
  -1  55  -1    6.59    1.42
  -1  55  -1    5.61    1.44
  -1  55  -1    1.67    2.18
   1  55   1    1.76    1.75
   3 -55   1    0.52    1.11
  -3 -55  -1   -0.61    0.81
  -3 -55  -1   -0.69    1.56
  -3  55  -1   -0.14    1.40
  -3  55  -1    0.52    1.78
   2 -56  -1    1.57    1.16
   2  56  -1    0.04    1.46
  -2  56   1    2.55    2.02
  -2  56   1    2.99    1.45
   2  56  -1    1.86    1.58
   0 -56  -1    9.82    1.48
   0  56   1    8.06    1.93
   0  56  -1   12.75    2.15
   0  56   1    7.08    1.70
   0  56  -1    9.74    1.70
   0  56  -1   10.28    2.50
  -2 -56  -1    0.97    0.85
  -2 -56  -1    0.18    1.41
   2 -56   1    1.56    1.04
  -2  56  -1   -0.06    1.95
  -2  56  -1    1.36    1.26
  -3 -57   1    1.44    1.61
   3 -57  -1    1.87    1.28
   3  57  -1    2.87    1.73
  -3  57   1    4.16    1.81
  -3  57   1    0.68    1.92
   1 -57  -1    0.20    0.86
   1 -57  -1   -0.65    1.03
   1  57  -1   -0.41    1.22
  -1  57   1   -1.40    1.97
  -1  57   1   -0.53    1.34
   1  57  -1   -0.17    1.53
   1 -57   1    1.90    1.08
  -1 -57  -1    1.37    0.87
   1  57   1    0.01    1.61
  -1  57  -1    3.90    1.31
  -1  57  -1    1.37    1.17
   1  57   1    3.09    1.57
  -1  57  -1    0.43    2.10
   2 -58  -1    1.69    1.22
   2  58  -1    2.13    1.67
  -2  58   1    3.07    2.15
   2  58  -1    1.64    1.57
  -2  58   1    2.69    1.49
   0 -58  -1    6.68    1.28
   0 -58  -1    7.86    1.44
   0  58  -1    3.50    1.45
   0  58   1    9.75    2.02
   0  58  -1    7.84    1.91
   0  58  -1    7.23    2.39
   0  58   1    7.50    1.77
   2 -58   1   -0.24    1.02
  -2 -58  -1   -0.41    0.80
  -2 -58  -1   -0.61    1.39
  -2  58  -1   -0.61    1.91
   2  58   1   -4.19    1.50
  -2  58  -1    0.78    1.22
  -2  58  -1    1.76    1.39
   1 -59  -1   -0.23    1.08
   1 -59  -1   -0.82    0.87
  -1  59   1    0.34    1.32
  -1  59   1    1.78    2.21
   1  59  -1   -0.78    1.42
   1 -59   1   -0.15    1.04
  -1 -59  -1   -0.79    0.77
  -1  59  -1    0.30    1.17
   1  59   1    0.84    1.49
   1  59   1    2.15    1.71
  -1  59  -1    0.76    1.18
  -1  59  -1   -3.16    1.95
   2 -60  -1    3.39    1.29
   2  60  -1    1.01    1.60
  -2  60   1    1.64    2.10
  -2  60   1    4.27    1.76
   0 -60  -1    3.23    1.05
   0 -60  -1    2.93    1.24
   0  60   1    1.18    1.56
   0  60   1    2.37    1.46
   0  60  -1    0.90    1.54
   2 -60   1    1.38    1.12
  -2 -60  -1    0.43    0.88
  -2 -60  -1   -0.17    1.45
  -2  60  -1    0.72    1.33
  -2  60  -1   -0.19    1.97
   2  60   1   -1.70    1.62
   1 -61  -1   -0.11    1.15
  -1  61   1    1.12    1.46
   1  61  -1   -0.40    1.40
   1  61  -1    1.73    2.21
  -1  61   1   -1.85    2.07
  -1 -61  -1   -0.79    0.80
   1 -61   1    0.47    1.10
   1  61   1   -0.56    1.45
  -1  61  -1   -1.75    1.18
  -1  61  -1   -1.66    2.18
   2 -62  -1   -1.85    1.15
  -2  62   1    0.29    2.06
   2  62  -1    2.25    1.68
   0 -62  -1    1.73    1.26
   0 -62  -1    4.25    1.14
   0  62  -1    1.65    1.62
   0  62   1    4.22    1.87
   0  62   1    3.73    1.48
   1 -63  -1    0.29    1.17
   1  63  -1   -0.54    1.55
   1  63  -1    2.92    2.37
  -1  63   1    0.40    2.24
  -1  63   1   -2.38    1.18
  -1 -63  -1    1.02    0.92
   1 -63   1    1.32    1.14
   1  63   1    0.27    1.61
  -1  63  -1   -0.06    2.18
   0 -64  -1    1.12    1.21
   0  64   1    0.36    1.40
   0  64  -1    0.56    1.66
  -1  65   1    1.85    2.32
  -6   0   2    3.21    1.27
   6   0  -2    1.24    1.03
   6   0  -2    2.84    0.97
  -6   0   2    3.39    1.42
   4   0  -2    4.01    0.97
   4   0  -2    6.55    1.10
  -4   0   2    4.86    1.09
  -4   0   2    4.89    1.16
   2   0  -2  184.68   13.77
  -2   0   2  188.19   15.94
   2   0  -2  164.69   14.85
  -2   0   2  185.57   14.97
   0   0  -2  111.53    9.45
   0   0  -2  127.71   12.03
   0   0  -2  118.70   12.07
  -2   0  -2   45.97    3.79
   2   0   2   37.67    3.38
  -2   0  -2   46.21    4.80
  -2   0  -2   43.76    4.08
  -4   0  -2    8.54    2.01
  -4   0  -2   18.88    1.93
  -4   0  -2   12.26    1.63
  -5  -1   2    5.56    1.43
   5  -1  -2    2.65    0.98
   5  -1  -2    2.66    0.95
  -5  -1   2    6.79    1.43
  -5   1   2    8.54    1.44
  -5   1   2    5.78    1.44
   5   1  -2    2.55    0.92
   5   1  -2    1.87    0.92
   3  -1  -2  106.24    8.73
  -3  -1   2  128.11   10.72
  -3  -1   2  117.88   10.08
   3  -1  -2  115.08    9.42
   3   1  -2   99.87    8.71
  -3   1   2  128.14   10.72
  -3   1   2  120.43   10.10
   3   1  -2  113.17    9.41
  -1  -1   2   67.93    6.03
   1  -1  -2   66.41    5.77
   1  -1  -2   72.38    6.89
   1  -1  -2   74.29    5.43
   1  -1  -2   54.67    5.80
  -1  -1   2   73.27    5.69
   1   1  -2   75.32    6.91
   1   1  -2   64.72    5.78
   1   1  -2   71.88    5.42
   1   1  -2   63.71    5.77
  -1   1   2   72.96    5.70
  -1   1   2   68.12    6.04
  -1  -1  -2   63.28    5.77
  -1  -1  -2   74.13    5.39
  -1  -1  -2   65.83    5.80
  -1   1  -2   60.65    5.77
  -1   1  -2   67.04    5.80
  -1   1  -2   74.17    5.40
  -3  -1  -2   55.38    4.46
  -3  -1  -2   53.21    5.21
  -3  -1  -2   47.47    4.07
   3  -1   2   37.13    3.24
  -3   1  -2   43.95    4.08
  -3   1  -2   39.31    5.13
   3   1   2   32.39    3.21
  -3   1  -2   52.56    4.45
  -5  -1  -2    2.90    1.21
  -5  -1  -2    2.67    1.67
  -5  -1  -2    1.79    1.08
  -5   1  -2    4.99    1.26
  -5   1  -2    2.29    1.14
  -5   1  -2    2.20    1.66
   6  -2  -2    1.75    0.94
  -6  -2   2    5.01    1.38
  -6  -2   2    3.28    1.45
   6  -2  -2    2.19    1.03
  -6   2   2    3.33    1.48
  -6   2   2    2.50    1.27
   6   2  -2    0.26    0.93
   6   2  -2    2.52    0.97
  -4  -2   2    8.42    1.50
   4  -2  -2    9.81    1.32
  -4  -2   2   12.75    1.59
   4  -2  -2    7.17    1.19
   4   2  -2    6.19    1.16
   4   2  -2   10.17    1.33
  -4   2   2   10.04    1.57
  -4   2   2   11.83    1.58
  -2  -2   2  152.48   12.08
  -2  -2   2  147.69   12.85
   2  -2  -2  131.29   11.97
   2  -2  -2  149.44   11.12
  -2   2   2  148.30   12.87
  -2   2   2  153.56   12.11
   2   2  -2  149.81   11.13
   2   2  -2  131.97   11.96
   0  -2  -2  343.20   27.44
   0  -2  -2  390.20   35.17
   0  -2  -2  300.44   27.35
   0  -2  -2  374.29   34.83
   0   2  -2  350.44   35.16
   0   2  -2  394.21   34.87
   0   2  -2  349.12   27.44
   0   2  -2  303.61   27.34
  -2  -2  -2   28.26    2.94
  -2  -2  -2   25.39    2.29
  -2  -2  -2   23.92    2.47
   2  -2   2   17.02    1.69
  -2   2  -2   24.80    2.49
  -2   2  -2   26.66    2.34
   2   2   2   16.81    1.70
  -4  -2  -2    3.59    1.03
  -4  -2  -2    1.03    0.87
  -4  -2  -2    8.81    1.67
  -4   2  -2    0.21    0.87
  -4   2  -2    2.33    1.32
  -4   2  -2    0.80    1.01
  -5  -3   2    1.31    1.12
  -5  -3   2    2.67    1.12
   5  -3  -2    3.80    1.04
   5  -3  -2    0.60    0.86
   5   3  -2    1.47    0.89
  -5   3   2    2.85    1.20
  -5   3   2    3.65    1.15
   5   3  -2    0.93    0.86
  -3  -3   2   24.22    2.53
   3  -3  -2   22.75    2.16
   3  -3  -2   23.12    2.27
  -3  -3   2   30.54    2.65
  -3   3   2   26.31    2.65
   3   3  -2   25.40    2.30
   3   3  -2   19.54    2.12
  -3   3   2   24.64    2.55
   1  -3  -2    2.21    0.45
   1  -3  -2    2.95    0.85
   1  -3  -2    2.77    0.77
  -1  -3   2    3.39    0.54
  -1  -3   2    2.57    0.47
   1  -3  -2    1.68    0.63
  -1   3   2    3.71    0.63
   1   3  -2    2.68    1.05
   1   3  -2    2.08    0.46
  -1   3   2    2.87    0.51
   1   3  -2    1.91    0.61
   1   3  -2    1.98    0.43
  -1  -3  -2    9.42    1.10
  -1  -3  -2   11.97    1.10
  -1   3  -2    7.96    1.13
  -1   3  -2   14.12    1.19
  -1   3  -2    8.37    1.06
   1   3   2    8.34    0.91
  -1   3  -2   14.03    1.61
  -1   3  -2   13.64    1.38
  -3  -3  -2   20.10    2.04
  -3  -3  -2   19.33    1.85
   3  -3   2   10.49    1.38
   3   3   2   13.57    1.42
  -3   3  -2   17.65    2.03
  -3   3  -2   17.58    1.90
  -3   3  -2   16.30    2.26
  -5  -3  -2    2.59    1.77
  -5  -3  -2    4.99    1.31
  -5  -3  -2    4.08    1.18
  -5   3  -2    4.65    1.31
  -5   3  -2    3.45    1.26
  -5   3  -2    8.70    1.90
   6  -4  -2    0.82    0.95
  -6  -4   2    0.64    1.08
   6  -4  -2    1.14    0.94
  -6   4   2    0.14    1.28
   6   4  -2   -0.84    0.85
  -6   4   2    1.35    1.18
   4  -4  -2    7.53    1.20
  -4  -4   2    7.57    1.40
   4  -4  -2    8.21    1.25
  -4  -4   2    8.80    1.40
   4   4  -2    7.10    1.18
   4   4  -2    8.74    1.26
  -4   4   2   10.77    1.46
  -4   4   2    9.01    1.49
   2  -4  -2   12.99    1.35
  -2  -4   2   13.32    1.44
  -2  -4   2   12.42    1.41
   2  -4  -2   12.46    1.34
   2   4  -2    9.99    1.30
  -2   4   2   13.18    1.47
   2   4  -2   12.59    1.32
  -2   4   2   14.14    1.47
   0  -4  -2   14.42    1.19
   0  -4  -2   12.89    1.30
   0  -4  -2   13.13    1.54
   0  -4  -2   13.42    1.39
   0  -4  -2   11.45    1.63
   0  -4  -2   11.44    1.28
   0   4  -2   13.52    1.54
   0   4  -2   14.34    1.36
   0   4  -2   16.38    1.86
   0   4  -2   10.58    1.26
  -2  -4  -2  116.96   12.72
  -2  -4  -2  130.15   10.75
  -2  -4  -2  123.81    9.91
   2  -4   2  103.40    9.17
   2   4   2  110.30    9.17
  -2   4  -2  130.93    9.97
  -2   4  -2  135.33   10.77
  -2   4  -2  114.45   12.68
  -4  -4  -2    2.83    0.97
  -4  -4  -2   -0.22    0.81
  -4  -4  -2    2.04    1.40
  -4   4  -2    0.61    0.88
  -4   4  -2    6.24    1.52
  -4   4  -2    2.22    1.07
   5  -5  -2   -0.08    0.80
   5  -5  -2   -0.12    0.80
  -5  -5   2    1.86    1.10
   5  -5  -2    0.05    0.84
  -5  -5   2    1.03    0.97
  -5   5   2   -0.11    0.91
  -5   5   2    0.54    1.06
   5   5  -2    0.95    0.87
   5   5  -2    1.22    0.80
  -3  -5   2   42.91    3.79
  -3  -5   2   41.75    4.00
   3  -5  -2   36.94    3.36
   3  -5  -2   42.52    3.60
  -3   5   2   47.22    4.04
  -3   5   2   42.03    3.84
   3   5  -2   39.94    3.60
   3   5  -2   36.26    3.35
  -1  -5   2  106.31    8.29
   1  -5  -2  100.96    8.82
   1  -5  -2  105.48   10.52
   1  -5  -2  109.33    8.22
  -1  -5   2  102.34    8.82
   1  -5  -2   96.92   10.38
   1   5  -2  109.64    8.22
   1   5  -2   95.60    8.82
  -1   5   2  106.28    8.35
  -1   5   2  100.05    8.89
   1   5  -2  109.15    8.22
  -1  -5  -2   16.12    1.63
  -1  -5  -2   15.73    1.73
  -1  -5  -2   20.85    2.10
  -1   5  -2   22.31    2.02
  -1   5  -2   17.12    2.21
  -1   5  -2   17.92    1.84
  -1   5  -2   15.79    1.70
   1   5   2   15.02    1.44
  -1   5  -2   16.82    1.70
  -3  -5  -2    3.22    0.97
   3  -5   2    0.55    0.61
  -3  -5  -2   12.45    1.58
  -3  -5  -2    6.74    0.98
  -3   5  -2    4.52    1.03
  -3   5  -2    3.42    0.98
  -3   5  -2    7.05    1.31
   3   5   2    1.50    0.58
  -5  -5  -2    5.41    1.17
  -5  -5  -2    1.89    1.14
  -5  -5  -2    3.14    1.80
  -5   5  -2    4.14    1.71
  -5   5  -2    4.90    1.34
  -5   5  -2    4.44    1.29
  -6  -6   2    1.23    1.10
   6  -6  -2    0.37    0.93
   6  -6  -2   -0.24    0.86
  -6   6   2   -1.33    0.97
  -6   6   2    1.01    1.34
   6   6  -2    1.18    0.98
  -4  -6   2   14.09    1.85
   4  -6  -2   14.30    1.61
   4  -6  -2   11.97    1.50
  -4  -6   2   16.80    1.94
   4   6  -2   11.08    1.51
  -4   6   2   13.31    1.89
  -4   6   2   16.41    1.97
   4   6  -2    9.35    1.40
  -2  -6   2   73.39    5.89
   2  -6  -2   65.14    5.89
   2  -6  -2   71.27    5.51
  -2  -6   2   67.68    6.24
   2   6  -2   68.43    5.50
  -2   6   2   76.28    6.29
   2   6  -2   65.93    5.88
  -2   6   2   69.64    5.92
   0  -6  -2  140.60   14.83
   0  -6  -2  151.43   14.96
   0  -6  -2  157.06   11.71
   0  -6  -2  139.25   12.56
   0  -6  -2  141.40   11.64
   0  -6  -2  148.05   12.61
   0   6  -2  154.02   14.94
   0   6  -2  163.63   14.91
   0   6  -2  145.29   12.58
   0   6  -2  139.68   12.54
   0   6  -2  155.16   11.69
   2  -6   2   18.67    1.80
  -2  -6  -2   23.10    2.47
  -2  -6  -2   33.66    2.98
  -2  -6  -2   23.14    2.23
   2   6   2   17.48    1.78
  -2   6  -2   24.59    2.49
  -2   6  -2   23.52    2.39
  -2   6  -2   24.19    2.33
  -2   6  -2   26.47    2.84
  -4  -6  -2    6.02    1.87
  -4  -6  -2   10.62    1.59
  -4  -6  -2    9.67    1.35
  -4   6  -2   10.29    1.51
  -4   6  -2   10.34    1.60
  -4   6  -2   13.43    1.98
  -5  -7   2    7.22    1.44
   5  -7  -2    7.68    1.30
  -5  -7   2    5.41    1.29
   5  -7  -2    5.34    1.12
   5   7  -2    4.70    1.12
   5   7  -2    4.50    1.04
  -5   7   2    4.63    1.39
  -5   7   2    8.57    1.49
  -3  -7   2   49.52    4.33
   3  -7  -2   47.11    3.84
   3  -7  -2   39.59    3.56
  -3  -7   2   46.73    4.09
  -3   7   2   48.50    4.33
  -3   7   2   43.51    4.13
   3   7  -2   37.91    3.56
   3   7  -2   42.07    3.81
   1  -7  -2    5.63    0.94
  -1  -7   2    7.74    0.76
   1  -7  -2    6.54    0.87
  -1  -7   2    6.99    0.75
   1  -7  -2    7.26    0.77
   1  -7  -2    8.89    1.12
  -1   7   2    6.65    0.93
   1   7  -2    6.23    0.85
   1   7  -2    6.35    0.78
   1   7  -2    6.71    0.77
   1   7  -2    7.95    0.90
  -1   7   2    7.70    0.97
  -1  -7  -2   45.47    4.26
  -1  -7  -2   36.81    3.30
  -1  -7  -2   34.53    3.56
  -1   7  -2   45.67    4.18
   1   7   2   33.95    3.00
  -1   7  -2   44.28    4.34
  -1   7  -2   40.41    3.39
  -1   7  -2   40.38    3.63
  -1   7  -2   35.50    3.35
  -3  -7  -2   14.83    1.49
   3  -7   2   13.21    1.39
  -3  -7  -2   14.85    1.71
  -3  -7  -2   13.95    2.07
  -3   7  -2   13.32    1.68
  -3   7  -2   13.77    1.62
   3   7   2    9.39    1.27
  -3   7  -2   15.09    1.76
  -3   7  -2   10.98    1.88
  -5  -7  -2    3.84    1.77
  -5  -7  -2    5.35    1.32
  -5  -7  -2    4.15    1.13
  -5   7  -2    6.71    1.40
  -5   7  -2    4.31    1.37
  -5   7  -2   -0.21    1.56
   6  -8  -2    0.73    0.96
  -6  -8   2   -0.27    0.99
   6  -8  -2   -0.24    0.89
  -6   8   2   -0.11    1.26
   6   8  -2    0.19    0.91
  -6   8   2    0.88    1.17
   4  -8  -2   18.86    2.01
   4  -8  -2   18.10    2.09
  -4  -8   2   22.30    2.47
  -4  -8   2   21.94    2.44
  -4   8   2   18.65    2.45
   4   8  -2   17.41    1.91
   4   8  -2   21.69    2.11
  -4   8   2   28.69    2.60
  -2  -8   2   18.02    1.64
   2  -8  -2   13.51    1.62
   2  -8  -2   17.51    1.65
  -2  -8   2   16.59    1.68
  -2   8   2   14.69    1.66
  -2   8   2   13.73    1.70
   2   8  -2   15.17    1.58
   2   8  -2   16.42    1.66
   0  -8  -2   16.95    1.76
   0  -8  -2   19.37    1.71
   0  -8  -2   18.58    1.58
   0  -8  -2   17.35    1.60
   0  -8  -2   16.92    1.99
   0   8  -2   17.11    1.70
   0   8  -2   20.23    1.64
   0   8  -2   21.48    2.25
   0   8  -2   18.26    1.97
   0   8  -2   17.12    1.58
  -2  -8  -2   39.09    3.28
  -2  -8  -2   31.59    3.86
  -2  -8  -2   33.59    2.93
   2  -8   2   30.46    2.60
  -2   8  -2   34.48    3.04
  -2   8  -2   39.66    3.78
   2   8   2   25.93    2.59
  -2   8  -2   33.50    3.33
  -2   8  -2   33.64    3.13
  -4  -8  -2   11.51    2.06
  -4  -8  -2   11.40    1.62
  -4  -8  -2   12.15    1.43
  -4   8  -2   13.64    1.74
  -4   8  -2    9.95    1.57
  -4   8  -2    7.06    1.80
   5  -9  -2    7.07    1.25
  -5  -9   2    6.73    1.37
   5  -9  -2    4.45    1.11
   5   9  -2    4.65    1.15
  -5   9   2    8.53    1.52
  -5   9   2    4.53    1.37
   3  -9  -2    8.37    1.16
   3  -9  -2    8.72    1.15
  -3  -9   2   10.16    1.29
  -3  -9   2    8.73    1.25
  -3   9   2    9.44    1.30
   3   9  -2    8.19    1.12
   3   9  -2    7.84    1.13
  -3   9   2    9.76    1.39
   1  -9  -2  104.40    8.85
  -1  -9   2  110.02    8.67
  -1  -9   2  105.18    9.24
   1  -9  -2  101.08   10.53
   1  -9  -2  109.69    8.24
   1   9  -2   94.77    8.21
   1   9  -2  104.95    8.85
  -1   9   2  110.28    8.77
   1   9  -2  108.19    8.23
  -1   9   2  109.83    9.34
  -1  -9  -2   63.08    5.94
  -1  -9  -2   72.00    7.09
  -1  -9  -2   68.22    5.50
  -1   9  -2   76.41    6.03
  -1   9  -2   76.33    7.00
  -1   9  -2   66.82    5.56
  -1   9  -2   70.94    7.08
   1   9   2   61.97    5.36
  -1   9  -2   59.92    5.92
  -1   9  -2   67.35    5.61
   3  -9   2    2.65    0.72
  -3  -9  -2    6.16    1.39
  -3  -9  -2    4.68    0.84
  -3  -9  -2    4.34    0.97
  -3   9  -2    4.43    1.04
  -3   9  -2    2.77    0.94
  -3   9  -2    4.21    1.12
  -3   9  -2    5.05    1.15
   3   9   2    2.10    0.67
  -5  -9  -2    1.26    1.71
  -5  -9  -2    1.29    0.99
  -5   9  -2   -0.04    0.96
  -5   9  -2    4.52    1.66
  -5   9  -2    0.54    1.22
   6 -10  -2    0.91    1.03
  -6 -10   2    2.25    1.16
   6 -10  -2    1.52    0.99
  -6  10   2    0.22    1.12
  -6  10   2    1.60    1.39
   6  10  -2    0.18    0.85
   4 -10  -2   18.06    1.84
   4 -10  -2   11.85    1.63
  -4 -10   2   20.73    2.22
  -4 -10   2   16.52    2.08
  -4  10   2   15.96    2.19
  -4  10   2   20.88    2.25
   4  10  -2   13.10    1.63
   4  10  -2   16.07    1.83
  -2 -10   2   27.76    2.62
  -2 -10   2   28.47    2.52
   2 -10  -2   27.53    2.48
   2 -10  -2   26.44    2.58
  -2  10   2   28.92    2.82
   2  10  -2   27.68    2.46
  -2  10   2   26.75    2.57
   2  10  -2   28.71    2.59
   0 -10  -2   87.93    6.50
   0 -10  -2   85.17    8.35
   0 -10  -2   75.10    7.07
   0 -10  -2   81.35    6.99
   0  10  -2   73.98    6.96
   0  10  -2   82.55    6.53
   0  10  -2   80.62    8.30
   0  10  -2   95.97    8.42
   0  10  -2   80.91    7.05
   0  10   2   78.98    6.78
  -2 -10  -2   67.08    7.44
  -2 -10  -2   71.40    5.74
  -2 -10  -2   73.81    6.28
   2 -10   2   57.88    4.92
  -2  10  -2   75.25    5.96
  -2  10  -2   63.61    5.83
  -2  10  -2   73.95    7.36
   2  10   2   54.20    4.92
  -2  10  -2   77.85    6.40
  -4 -10  -2    6.12    0.97
  -4 -10  -2    5.87    1.62
  -4 -10  -2    3.44    1.05
  -4  10  -2    2.38    1.19
  -4  10  -2    2.18    1.02
  -4  10  -2    2.82    1.13
  -4  10  -2    1.11    1.29
   5 -11  -2    2.32    0.98
   5 -11  -2    4.88    1.13
  -5 -11   2    3.82    1.25
  -5  11   2    4.13    1.36
   5  11  -2    1.37    0.87
  -5  11   2    5.30    1.36
   3 -11  -2   20.74    2.05
   3 -11  -2   17.92    1.95
  -3 -11   2   20.35    2.19
  -3 -11   2   21.48    2.13
   3  11  -2   21.03    2.04
  -3  11   2   22.52    2.30
   3  11  -2   18.60    1.90
   1 -11  -2  152.11   13.19
   1 -11  -2  164.70   12.24
   1 -11  -2  152.02   15.67
  -1 -11   2  153.19   12.88
  -1  11   2  157.49   12.17
   1  11  -2  150.25   12.22
   1  11  -2  157.60   13.19
  -1  11   2  144.60   12.99
   1 -11   2   25.63    2.39
  -1 -11  -2   36.46    3.57
  -1 -11  -2   30.01    2.93
  -1 -11  -2   31.21    2.73
  -1  11  -2   31.51    3.60
  -1  11  -2   27.57    2.92
   1  11   2   27.45    2.45
  -1  11  -2   34.99    2.87
  -1  11  -2   37.35    3.43
  -1  11  -2   31.99    2.81
  -1  11  -2   37.04    3.12
  -3 -11  -2   13.13    2.06
  -3 -11  -2   11.79    1.35
  -3 -11  -2   15.40    1.68
   3 -11   2   14.13    1.58
  -3  11  -2   11.13    1.84
  -3  11  -2   15.62    1.75
  -3  11  -2   11.44    1.61
  -3  11  -2   18.13    1.84
  -5 -11  -2    1.00    1.75
  -5 -11  -2    1.84    1.16
  -5  11  -2    2.49    1.17
  -5  11  -2   10.00    1.87
  -5  11  -2    2.66    1.33
   6 -12  -2    1.23    0.97
  -6  12   2    3.27    1.49
   6  12  -2    0.89    0.89
  -6  12   2    2.47    1.28
   4 -12  -2    6.78    1.17
  -4 -12   2    5.22    1.19
   4 -12  -2    5.55    1.09
  -4  12   2    7.36    1.44
   4  12  -2    6.54    1.12
  -4  12   2   10.89    1.45
   2 -12  -2   58.21    4.93
  -2 -12   2   58.82    5.21
   2 -12  -2   59.95    5.27
  -2  12   2   55.82    5.34
   2  12  -2   60.62    5.26
   2  12  -2   61.11    4.92
  -2  12   2   63.70    5.00
   0 -12  -2  247.11   21.11
   0 -12  -2  251.00   19.51
   0 -12  -2  246.89   25.08
   0  12   2  238.28   20.22
   0  12  -2  250.03   19.57
   0  12  -2  240.15   21.09
   0  12  -2  244.37   21.16
   0  12  -2  268.47   24.94
  -2 -12  -2   72.99    7.47
  -2 -12  -2   77.70    6.29
  -2 -12  -2   68.97    5.72
   2 -12   2   67.07    5.72
  -2  12  -2   60.37    5.82
  -2  12  -2   72.34    7.34
   2  12   2   64.25    5.73
  -2  12  -2   79.49    6.42
  -2  12  -2   71.38    5.94
  -4 -12  -2    2.88    0.85
  -4 -12  -2    3.51    1.03
  -4 -12  -2    3.51    1.57
  -4  12  -2    3.31    1.31
  -4  12  -2    3.55    1.09
  -4  12  -2    2.34    1.15
  -4  12  -2    1.64    1.19
   5 -13  -2    7.81    1.34
   5 -13  -2    5.17    1.18
  -5 -13   2    6.94    1.44
   5  13  -2    5.21    1.16
  -5  13   2    9.12    1.61
  -5  13   2    5.43    1.47
   3 -13  -2   11.21    1.38
  -3 -13   2   13.58    1.50
   3 -13  -2   11.99    1.41
  -3  13   2   11.04    1.59
   3  13  -2   13.02    1.41
  -3  13   2   10.92    1.59
   3  13  -2    8.89    1.30
   1 -13  -2    5.38    0.70
   1 -13  -2    5.82    0.84
   1 -13  -2    7.52    1.04
  -1 -13   2    5.68    0.67
   1  13  -2    4.08    0.73
   1  13  -2    6.49    0.76
  -1  13   2    7.81    0.99
  -1  13   2    4.86    0.99
  -1 -13  -2   95.45    8.91
   1 -13   2   82.02    7.29
  -1 -13  -2  107.79   10.62
  -1 -13  -2  106.81    8.25
  -1  13  -2   98.91    8.32
  -1  13  -2  106.45   10.57
  -1  13  -2  102.38    8.39
   1  13   2   88.56    7.37
  -1  13  -2  110.39   10.51
  -3 -13  -2    3.17    0.73
  -3 -13  -2    4.16    0.94
   3 -13   2    3.58    0.73
  -3 -13  -2    6.24    1.41
   3  13   2    2.15    0.69
  -3  13  -2    3.37    1.07
  -3  13  -2    4.00    1.09
  -3  13  -2    3.51    1.02
  -5 -13  -2    3.97    1.99
  -5 -13  -2   10.86    1.60
  -5  13  -2    5.57    1.79
  -5  13  -2   13.69    1.87
  -5  13  -2    9.73    1.65
   6 -14  -2   -0.34    0.90
  -6  14   2    3.13    1.48
  -6  14   2    0.73    1.16
   6  14  -2    1.73    0.98
   4 -14  -2   10.63    1.50
   4 -14  -2   13.32    1.63
  -4 -14   2   15.25    1.79
  -4  14   2    9.90    1.77
  -4  14   2   15.66    1.92
   4  14  -2   12.41    1.58
  -2 -14   2   17.55    1.79
   2 -14  -2   19.33    1.89
   2 -14  -2   17.75    1.81
   2  14  -2   18.34    1.87
  -2  14   2   19.95    1.90
  -2  14   2   16.07    1.97
   0 -14   2  182.08   15.72
   0 -14  -2  172.17   19.51
   0 -14  -2  199.09   15.19
   0 -14  -2  186.76   16.42
   0  14  -2  221.97   19.47
   0  14   2  189.62   15.81
   0  14  -2  198.04   16.50
   0  14  -2  197.84   15.24
   0  14  -2  185.64   16.40
  -2 -14  -2    8.33    1.41
   2 -14   2    5.92    0.65
  -2 -14  -2    6.73    0.85
  -2 -14  -2    5.78    0.99
   2 -14   2    5.07    0.78
  -2  14  -2    6.78    1.09
   2  14   2    4.00    0.80
  -2  14  -2    6.55    1.23
  -2  14  -2   11.28    1.19
  -2  14  -2    6.57    1.10
  -4 -14  -2    5.58    1.67
  -4 -14  -2    2.93    0.84
  -4 -14  -2    4.10    1.06
  -4  14  -2    3.11    1.24
  -4  14  -2    4.81    1.23
  -4  14  -2    3.37    1.34
  -4  14  -2    8.49    1.47
   5 -15  -2    1.96    0.96
  -5 -15   2    1.26    0.88
   5 -15  -2    1.36    0.90
  -5  15   2    2.20    1.13
   5  15  -2    1.45    0.83
  -5  15   2    2.28    1.27
  -3 -15   2    5.74    0.93
   3 -15  -2    4.91    0.90
   3 -15  -2    3.81    0.90
  -3  15   2    5.55    1.14
  -3  15   2    3.54    1.08
   3  15  -2    4.49    0.85
   1 -15  -2   11.42    1.48
   1 -15  -2   11.48    1.19
  -1 -15   2   10.37    1.03
   1 -15  -2   11.26    1.17
  -1  15   2   11.28    1.27
  -1  15   2    7.92    1.34
   1  15  -2   11.23    1.22
   1  15  -2   10.03    1.09
  -1 -15  -2   25.54    2.32
  -1 -15  -2   24.31    2.18
  -1 -15  -2   24.05    2.82
   1 -15   2   22.49    2.13
   1  15   2   23.69    2.30
  -1  15  -2   26.41    2.59
  -1  15  -2   26.88    2.30
  -1  15  -2   24.90    2.91
  -1  15  -2   24.64    2.24
  -3 -15  -2    2.02    0.78
   3 -15   2    1.53    0.50
   3 -15   2    1.90    0.65
  -3 -15  -2    1.71    0.63
  -3 -15  -2    1.29    1.22
  -3  15  -2    3.78    1.09
   3  15   2   -0.87    0.56
  -3  15  -2    1.58    0.94
  -3  15  -2    1.00    0.94
  -5 -15  -2    0.23    1.65
  -5 -15  -2    0.22    1.01
  -5  15  -2   -0.51    1.36
  -5  15  -2    2.27    1.30
  -5  15  -2    1.74    1.15
   6 -16  -2    4.98    1.16
   6  16  -2    1.51    1.03
  -6  16   2    3.30    1.56
  -6  16   2    5.76    1.53
  -4 -16   2    3.37    0.97
   4 -16  -2    2.09    0.91
   4 -16  -2    2.18    0.88
  -4  16   2    3.55    1.24
   4  16  -2    2.68    0.83
  -4  16   2    4.52    1.16
  -2 -16   2   20.29    1.91
   2 -16  -2   20.66    2.14
   2 -16  -2   20.15    2.23
   2  16  -2   28.19    2.25
  -2  16   2   19.08    2.00
  -2  16   2   18.10    2.13
   0 -16   2   16.28    1.52
   0 -16  -2   13.50    1.93
   0 -16  -2   18.40    1.52
   0 -16  -2   17.06    1.55
   0  16  -2   14.77    1.76
   0  16  -2   16.55    1.57
   0  16   2   16.70    1.72
   0  16  -2   18.92    2.26
  -2 -16  -2  108.85    8.59
   2 -16   2   95.47    7.48
   2 -16   2   96.02    8.18
  -2 -16  -2   97.14   11.14
  -2 -16  -2  111.63    9.38
  -2  16  -2  119.11    9.52
  -2  16  -2  112.36   11.00
  -2  16  -2  102.48    8.83
   2  16   2   92.21    8.20
  -4 -16  -2   14.72    1.74
  -4 -16  -2   11.17    1.32
  -4 -16  -2   10.75    2.19
  -4  16  -2   14.54    1.87
  -4  16  -2   10.16    1.72
  -4  16  -2   14.22    1.92
  -4  16  -2   10.01    1.85
   5 -17  -2   -0.44    0.87
  -5 -17   2    0.65    0.84
   5 -17  -2   -0.48    0.84
  -5  17   2   -1.26    0.93
   5  17  -2    0.30    0.78
  -5  17   2   -0.46    1.12
   3 -17  -2    5.30    0.94
  -3 -17   2    4.70    0.86
   3 -17  -2    3.90    0.92
   3  17  -2    4.37    0.87
  -3  17   2    3.48    1.12
  -3  17   2    3.46    1.07
   1 -17  -2   91.49    9.48
   1 -17  -2   93.14    7.98
   1 -17  -2   98.03    7.44
  -1 -17   2   92.50    7.63
   1  17  -2   93.85    8.01
  -1  17   2   81.30    7.83
   1  17  -2   89.67    7.38
  -1  17   2   92.06    7.30
  -1 -17  -2   38.07    4.40
   1 -17   2   34.11    2.97
  -1 -17  -2   37.34    3.65
   1  17   2   31.72    3.11
  -1  17  -2   40.85    3.49
  -1  17  -2   52.23    4.00
  -1  17  -2   44.33    3.51
  -1  17  -2   42.35    4.49
   3 -17   2    3.09    0.77
  -3 -17  -2    2.28    0.62
  -3 -17  -2    3.81    1.35
  -3 -17  -2    3.55    0.89
  -3  17  -2    2.65    1.11
  -3  17  -2    0.61    0.96
  -3  17  -2    3.32    0.99
  -5 -17  -2    1.78    0.97
  -5 -17  -2    0.28    1.67
  -5  17  -2    1.01    1.24
  -5  17  -2   -0.68    1.02
  -5  17  -2    0.39    1.34
   6 -18  -2    1.40    1.04
  -6  18   2   -0.20    1.33
  -6  18   2    0.67    1.20
   6  18  -2    1.23    1.00
   4 -18  -2   16.68    2.02
   4 -18  -2   14.66    1.86
  -4 -18   2   16.30    2.03
  -4  18   2   17.10    2.20
   4  18  -2   18.61    1.93
  -4  18   2   19.61    2.26
  -2 -18   2   24.02    2.18
   2 -18  -2   24.74    2.31
   2 -18  -2   24.62    2.21
  -2  18   2   22.97    2.49
   2  18  -2   22.26    2.27
  -2  18   2   21.31    2.25
   0 -18   2   23.66    2.13
   0 -18  -2   23.48    2.94
   0 -18  -2   28.35    2.32
   0 -18  -2   27.65    2.43
   0  18  -2   26.61    2.63
   0  18  -2   27.33    2.36
   0  18   2   23.81    2.30
   0  18  -2   30.91    3.25
  -2 -18  -2   57.70    4.66
  -2 -18  -2   55.52    6.15
   2 -18   2   46.84    4.35
  -2 -18  -2   58.39    5.14
   2 -18   2   49.35    3.95
  -2  18  -2   65.37    5.35
  -2  18  -2   57.14    5.94
   2  18   2   50.71    4.41
  -2  18  -2   61.01    4.92
  -2  18  -2   54.41    6.10
  -4 -18  -2    4.31    1.16
  -4 -18  -2    8.02    1.82
  -4  18  -2    6.21    1.48
  -4  18  -2    4.76    1.35
  -4  18  -2    4.59    1.30
  -4  18  -2    5.59    1.32
   5 -19  -2    3.33    1.10
  -5 -19   2   10.97    1.64
   5 -19  -2    7.97    1.36
   5  19  -2    3.51    1.06
  -5  19   2    6.14    1.62
  -5  19   2    9.85    1.73
  -3 -19   2   20.67    2.12
   3 -19  -2   20.70    2.10
   3 -19  -2   17.76    1.99
  -3  19   2   21.29    2.28
   3  19  -2   20.12    2.04
  -3  19   2   20.04    2.43
   1 -19  -2  156.75   12.84
  -1 -19   2  158.23   13.22
   1 -19  -2  148.30   15.23
   1 -19  -2  155.66   11.90
  -1  19   2  148.75   12.52
  -1  19   2  159.41   13.45
   1  19  -2  149.82   11.86
   1  19  -2  142.49   12.86
  -1 -19  -2   98.61    9.98
  -1 -19  -2   96.84    8.37
   1 -19   2   90.04    7.80
  -1  19  -2  106.82    8.61
  -1  19  -2   98.10    7.83
  -1  19  -2   90.17    7.87
  -1  19  -2   97.16    9.96
   1  19   2   91.60    7.93
  -3 -19  -2   21.34    2.06
  -3 -19  -2   16.06    1.64
  -3 -19  -2   18.32    2.61
   3 -19   2   17.43    1.63
  -3  19  -2   18.01    2.31
  -3  19  -2   17.40    2.18
  -3  19  -2   21.62    2.16
   3  19   2   17.70    1.96
  -5 -19  -2   -0.67    1.59
  -5  19  -2   -1.00    1.31
  -5  19  -2   -1.85    1.22
  -5  19  -2   -0.04    1.08
   6 -20  -2    2.49    1.13
  -6  20   2    3.92    1.47
   6  20  -2    1.50    1.08
  -6  20   2    2.96    1.57
   4 -20  -2   20.88    2.15
  -4 -20   2   24.27    2.51
   4 -20  -2   17.31    2.01
   4  20  -2   17.45    2.04
  -4  20   2   27.66    2.80
  -4  20   2   18.83    2.62
  -2 -20   2   37.53    3.26
   2 -20  -2   38.38    3.37
   2 -20  -2   35.87    3.17
   2  20  -2   35.99    3.36
  -2  20   2   34.62    3.24
  -2  20   2   35.26    3.51
   0 -20  -2    0.48    0.55
   0 -20  -2    0.60    0.40
   0 -20   2    0.77    0.37
   0 -20  -2   -0.06    0.73
   0  20  -2    0.08    0.72
   0  20  -2    0.26    0.45
   0  20   2    0.58    0.66
   0  20  -2    1.56    0.65
   0  20  -2    2.07    1.22
  -2 -20  -2   42.45    3.53
   2 -20   2   36.59    3.08
   2 -20   2   38.82    3.43
  -2 -20  -2   39.70    4.74
  -2 -20  -2   49.42    3.93
  -2  20  -2   41.50    3.77
  -2  20  -2   38.75    4.65
  -2  20  -2   49.70    4.16
  -4 -20  -2   10.16    1.45
  -4 -20  -2    4.96    1.81
  -4  20  -2   10.32    1.62
  -4  20  -2    6.02    1.45
  -4  20  -2    9.01    1.55
  -4  20  -2    6.55    1.56
   5 -21  -2    7.32    1.34
   5 -21  -2    5.62    1.17
  -5 -21   2    5.26    1.22
   5  21  -2    2.97    0.99
  -5  21   2    8.98    1.78
  -5  21   2    7.40    1.57
   3 -21  -2   20.37    2.11
   3 -21  -2   21.30    2.22
  -3 -21   2   22.63    2.21
  -3  21   2   20.36    2.53
  -3  21   2   21.84    2.37
   3  21  -2   21.88    2.19
   1 -21  -2   63.21    5.10
  -1 -21   2   65.41    5.52
   1 -21  -2   64.50    5.44
   1 -21  -2   61.16    6.46
   1  21  -2   61.83    5.02
  -1  21   2   61.45    5.36
  -1  21   2   64.00    5.86
  -1 -21  -2  131.70   11.75
   1 -21   2  119.32   10.27
  -1 -21  -2  139.83   14.00
  -1  21  -2  138.72   13.92
  -1  21  -2  137.46   10.96
  -1  21  -2  136.82   11.05
  -1  21  -2  143.06   12.00
   1  21   2  120.86   10.41
   3 -21   2   11.57    1.23
  -3 -21  -2   11.81    2.13
  -3 -21  -2   13.95    1.66
  -3  21  -2   14.29    1.80
  -3  21  -2   13.44    1.74
  -3  21  -2   13.80    1.97
  -5 -21  -2   -0.68    0.87
  -5 -21  -2    1.16    1.73
  -5  21  -2   -0.02    1.34
  -5  21  -2   -1.35    1.01
  -5  21  -2   -0.96    1.39
   6 -22  -2    0.74    1.08
  -6 -22   2    1.47    1.84
  -6  22   2    0.85    1.33
  -6  22   2    2.63    1.55
   4 -22  -2   15.11    1.79
   4 -22  -2   11.55    1.62
  -4 -22   2   15.87    1.81
   4  22  -2   11.46    1.61
  -4  22   2   13.52    1.99
  -4  22   2   12.07    2.01
   2 -22  -2   15.15    1.55
   2 -22  -2   12.85    1.50
  -2 -22   2   13.88    1.38
  -2  22   2   13.03    1.59
   2  22  -2   13.39    1.55
  -2  22   2   10.56    1.66
   0 -22  -2   19.42    2.59
   0 -22   2   23.18    2.14
   0 -22  -2   26.35    2.09
   0 -22  -2   24.20    2.14
   0  22  -2   24.48    2.10
   0  22  -2   22.38    2.37
   0  22  -2   25.80    2.93
   0  22   2   24.28    2.37
   0  22  -2   22.21    2.00
  -2 -22  -2   41.62    3.63
  -2 -22  -2   39.24    4.43
   2 -22   2   35.52    3.13
   2 -22   2   32.35    2.80
  -2  22  -2   39.63    3.51
   2  22   2   34.24    3.26
  -2  22  -2   47.49    3.93
  -2  22  -2   33.32    4.32
  -4 -22  -2    2.61    1.54
  -4 -22  -2    1.09    0.86
  -4  22  -2    2.94    1.21
  -4  22  -2    1.83    1.29
   5 -23  -2    5.32    1.20
  -5 -23   2    6.21    1.29
   5 -23  -2    4.05    1.11
   5  23  -2    2.27    1.00
  -5  23   2    6.75    1.51
  -5  23   2    3.16    1.53
   3 -23  -2    6.85    1.17
  -3 -23   2    7.53    1.06
   3 -23  -2    7.85    1.16
  -3  23   2    6.08    1.41
  -3  23   2    6.82    1.33
   3  23  -2    6.72    1.12
   1 -23  -2   48.14    3.94
  -1 -23   2   44.82    3.81
   1 -23  -2   41.69    4.66
   1 -23  -2   44.76    3.71
  -1  23   2   43.51    3.78
  -1  23   2   39.74    4.17
   1  23  -2   44.77    3.62
   1  23  -2   42.76    4.05
   1 -23   2    3.91    0.66
  -1 -23  -2    4.87    1.06
  -1 -23  -2    5.74    0.71
  -1  23  -2    2.35    0.79
  -1  23  -2    3.95    0.89
  -1  23  -2    3.63    1.21
  -1  23  -2    3.65    1.24
   1  23   2    3.96    1.01
   3 -23   2   29.94    2.58
  -3 -23  -2   27.01    3.47
  -3 -23  -2   31.98    2.80
  -3  23  -2   23.43    3.05
  -3  23  -2   29.84    2.83
  -3  23  -2   35.96    3.25
  -5 -23  -2   -1.63    1.59
  -5 -23  -2    1.38    0.97
  -5  23  -2    1.54    1.27
  -5  23  -2    2.76    1.41
  -5  23  -2   -0.66    1.43
   4 -24  -2    9.80    1.47
  -4 -24   2   11.88    1.55
   4 -24  -2   12.91    1.65
   4  24  -2    8.81    1.46
  -4  24   2   10.25    1.90
  -4  24   2   13.02    1.90
   2 -24  -2  101.85    8.60
   2 -24  -2  107.96    9.28
  -2 -24   2  108.39    9.03
  -2  24   2  105.07    9.27
  -2  24   2  100.25    8.62
   2  24  -2  111.63    9.30
   0 -24  -2    8.52    1.24
   0 -24  -2    6.36    0.85
   0 -24   2    7.93    0.89
   0  24  -2    8.05    1.22
   0  24  -2    6.97    1.63
   0  24  -2    6.83    0.86
   0  24   2    7.66    1.18
   0  24  -2    7.90    0.98
   2 -24   2   12.31    1.35
   2 -24   2   15.11    1.55
  -2 -24  -2   14.29    1.66
  -2 -24  -2   17.68    2.25
   2  24   2   15.21    1.78
  -2  24  -2   18.25    1.78
  -2  24  -2   15.78    2.01
  -2  24  -2   12.66    2.08
  -4 -24  -2    2.71    1.59
  -4 -24  -2    1.60    0.86
  -4  24  -2    1.13    1.24
  -4  24  -2    1.46    1.21
   5 -25  -2    1.38    0.98
  -5 -25   2    1.75    0.86
   5 -25  -2    2.58    1.05
  -5  25   2    2.23    1.24
  -5  25   2    2.22    1.43
   5  25  -2    2.04    0.91
  -3 -25   2   14.64    1.58
   3 -25  -2   14.05    1.64
   3 -25  -2   11.14    1.53
  -3  25   2   10.62    1.90
  -3  25   2   13.59    1.81
   3  25  -2   13.58    1.63
   1 -25  -2   20.86    2.41
  -1 -25   2   23.51    2.10
   1 -25  -2   19.19    1.97
   1 -25  -2   24.17    2.05
  -1  25   2   21.37    2.25
  -1  25   2   22.55    2.62
   1  25  -2   20.95    1.87
   1 -25   2   39.02    3.66
  -1 -25  -2   40.04    4.65
  -1 -25  -2   45.32    3.87
  -1  25  -2   42.88    3.69
  -1  25  -2   44.17    4.75
   1  25   2   45.24    3.95
  -1  25  -2   41.31    4.26
  -1  25  -2   46.85    3.72
  -3 -25  -2    0.17    0.67
  -3 -25  -2    1.75    1.32
   3 -25   2    1.08    0.63
  -3  25  -2   -0.29    1.06
  -3  25  -2   -0.92    0.74
   3  25   2    0.90    0.87
  -3  25  -2   -0.21    1.13
  -5 -25  -2    0.93    1.79
  -5 -25  -2    1.57    0.93
  -5  25  -2    2.40    1.42
  -5  25  -2    4.13    1.45
  -5  25  -2    1.66    1.54
  -4 -26   2    3.11    0.89
   4 -26  -2    4.60    1.12
   4 -26  -2    3.25    1.06
  -4  26   2    3.90    1.42
   4  26  -2    5.10    1.08
  -4  26   2    4.83    1.42
   2 -26  -2   70.51    5.93
  -2 -26   2   70.26    6.01
   2 -26  -2   63.63    5.51
  -2  26   2   67.51    6.31
  -2  26   2   68.01    5.84
   2  26  -2   66.82    5.95
   0 -26  -2   70.40    5.80
   0 -26  -2   59.87    6.89
   0 -26   2   71.10    6.13
   0  26  -2   67.85    5.42
   0  26  -2   69.34    7.08
   0  26   2   70.96    6.30
   0  26  -2   68.08    5.98
  -2 -26  -2    1.54    1.13
   2 -26   2    3.05    0.63
   2 -26   2    2.85    0.72
  -2 -26  -2    3.41    0.72
  -2  26  -2    2.05    0.94
   2  26   2    1.41    0.96
  -2  26  -2    0.74    1.09
  -2  26  -2    1.70    1.08
  -4 -26  -2    3.46    0.96
  -4 -26  -2    4.11    1.69
  -4  26  -2    3.58    1.39
  -4  26  -2    5.10    1.49
  -5 -27   2    0.53    0.89
   5 -27  -2   -0.03    0.97
   5 -27  -2    1.47    1.00
  -5  27   2    0.73    1.34
   5  27  -2    1.31    0.89
  -5  27   2    1.70    1.23
   3 -27  -2    1.63    0.78
   3 -27  -2    0.99    0.87
  -3 -27   2    1.13    0.67
  -3  27   2    1.01    1.05
   3  27  -2    0.50    0.75
  -3  27   2   -0.70    1.04
   1 -27  -2   12.40    1.69
   1 -27  -2   15.51    1.48
  -1 -27   2   14.98    1.41
   1 -27  -2   15.83    1.45
   1  27  -2   11.90    1.67
  -1  27   2   13.10    1.68
   1  27  -2   13.06    1.32
  -1  27   2   11.40    1.93
  -1 -27  -2   16.20    1.59
  -1 -27  -2   15.91    2.04
   1 -27   2   13.99    1.53
  -1  27  -2   15.56    2.18
  -1  27  -2   10.80    2.13
   1  27   2   15.80    1.91
  -1  27  -2   15.19    1.60
  -1  27  -2   17.95    1.71
   3 -27   2   11.39    1.24
  -3 -27  -2   13.79    1.56
  -3 -27  -2    9.00    2.05
  -3  27  -2   11.95    1.93
   3  27   2    9.35    1.57
  -3  27  -2   11.09    1.71
  -5 -27  -2    0.74    1.79
  -5 -27  -2    1.29    0.88
  -5  27  -2   -0.24    1.43
  -5  27  -2    6.60    1.79
  -5  27  -2    0.37    1.21
   4 -28  -2   14.40    1.81
  -4 -28   2   12.84    1.69
   4 -28  -2   11.75    1.61
  -4  28   2   14.64    2.30
   4  28  -2    9.80    1.58
  -4  28   2   14.35    2.10
   2 -28  -2    4.23    0.94
  -2 -28   2    5.77    0.82
   2 -28  -2    4.39    0.85
  -2  28   2    4.48    1.15
   2  28  -2    5.18    1.01
  -2  28   2    4.64    1.30
   0 -28  -2   83.18    9.41
   0 -28  -2   90.50    7.93
   0 -28   2   96.27    8.03
   0  28   2   90.39    7.81
   0  28  -2   96.63    7.40
   0  28  -2   90.60    8.10
   0  28   2   91.67    8.17
   0  28  -2  104.15    9.62
   2 -28   2    1.30    0.65
  -2 -28  -2    1.57    0.64
  -2 -28  -2    1.05    1.15
   2 -28   2    1.52    0.60
   2  28   2    1.62    1.01
  -2  28  -2    1.34    0.92
  -2  28  -2   -0.18    1.11
  -2  28  -2   -1.08    1.03
  -4 -28  -2    7.22    2.14
  -4 -28  -2   15.29    1.77
  -4  28  -2   15.55    2.21
  -4  28  -2   13.39    1.99
   5 -29  -2    1.01    1.06
   5 -29  -2    2.41    1.08
   5  29  -2    2.94    1.07
  -5  29   2    5.27    1.50
  -5  29   2    3.26    1.59
   3 -29  -2   22.63    2.26
  -3 -29   2   21.84    2.23
   3 -29  -2   19.13    2.14
  -3  29   2   24.37    2.77
  -3  29   2   20.64    2.47
   3  29  -2   20.07    2.26
  -1 -29   2    5.58    0.76
   1 -29  -2    5.13    1.07
   1 -29  -2    5.25    0.80
   1 -29  -2    6.79    0.94
   1  29  -2    5.19    1.18
  -1  29   2    6.78    1.21
  -1  29   2    3.45    1.41
   1  29  -2    5.66    0.79
  -1 -29  -2   18.66    1.82
  -1 -29  -2   17.01    2.24
   1 -29   2   14.93    1.56
  -1  29  -2   19.56    1.79
  -1  29  -2   17.69    1.87
   1  29   2   15.17    1.99
  -1  29  -2   14.39    2.39
  -1  29  -2   18.27    2.40
   3 -29   2   15.51    1.60
  -3 -29  -2   17.10    2.69
  -3 -29  -2   19.00    2.02
  -3  29  -2   17.75    2.44
  -3  29  -2   17.64    2.19
  -5 -29  -2    1.00    0.91
  -5 -29  -2    2.21    1.86
  -5  29  -2   -0.62    1.55
  -5  29  -2    0.43    1.44
  -5  29  -2    2.66    1.41
   4 -30  -2    6.67    1.24
  -4 -30   2    5.98    1.13
   4 -30  -2    7.50    1.31
   4  30  -2    3.90    1.10
  -4  30   2    6.18    1.73
  -4  30   2    8.85    1.72
   2 -30  -2   38.20    3.47
   2 -30  -2   36.65    3.28
  -2 -30   2   38.61    3.27
  -2  30   2   34.07    3.30
  -2  30   2   31.73    3.67
   2  30  -2   37.36    3.59
   0 -30  -2    6.33    1.24
   0 -30   2    6.61    0.88
   0 -30  -2    8.31    0.94
   0  30  -2    5.28    0.95
   0  30  -2    8.50    1.32
   0  30  -2    9.58    1.81
   0  30   2    7.64    1.24
   0  30  -2    8.10    1.05
   0  30   2    7.77    1.56
   2 -30   2   31.61    2.79
  -2 -30  -2   34.66    3.30
  -2 -30  -2   39.16    4.12
   2 -30   2   33.06    3.10
   2  30   2   34.91    3.39
  -2  30  -2   41.77    3.81
  -2  30  -2   39.85    3.30
  -2  30  -2   28.07    3.94
  -4 -30  -2    1.23    0.84
  -4 -30  -2    2.00    1.58
  -4  30  -2    1.50    1.35
  -4  30  -2    2.93    1.49
  -4  30  -2    0.83    1.30
  -5 -31   2   -0.30    1.69
   5 -31  -2    2.81    1.14
   5 -31  -2    3.86    1.17
  -5  31   2    2.17    1.47
   5  31  -2    1.76    1.06
  -5  31   2    5.72    1.59
   3 -31  -2   31.38    2.97
   3 -31  -2   26.53    2.77
  -3 -31   2   30.26    2.88
  -3  31   2   31.25    3.11
  -3  31   2   28.54    3.35
   3  31  -2   30.88    3.02
   1 -31  -2    8.40    1.03
   1 -31  -2    7.20    1.08
  -1 -31   2    8.71    1.02
   1 -31  -2    8.52    1.30
   1  31  -2    7.25    0.95
  -1  31   2    8.73    1.39
   1  31  -2    8.34    1.44
  -1  31   2    7.07    1.68
  -1 -31  -2   11.34    1.26
   1 -31   2   11.03    1.28
  -1 -31  -2    9.27    1.66
  -1  31  -2   11.51    1.43
  -1  31  -2    9.67    1.30
   1  31   2   11.34    1.71
  -1  31  -2   11.68    1.84
   3 -31   2    1.17    0.72
  -3 -31  -2    0.88    0.77
  -3 -31  -2    3.23    1.48
  -3  31  -2    0.92    1.18
  -3  31  -2    1.24    1.26
  -5 -31  -2    1.26    1.00
  -5  31  -2   -0.73    1.56
  -5  31  -2    2.49    1.38
  -5  31  -2    0.45    1.43
   4 -32  -2    6.61    1.30
  -4 -32   2    8.03    1.26
   4 -32  -2    8.05    1.39
  -4  32   2    4.44    1.69
  -4  32   2    8.07    1.73
   4  32  -2    5.02    1.25
  -2 -32   2    5.28    0.83
   2 -32  -2    4.57    1.03
   2 -32  -2    4.13    0.86
  -2  32   2    6.07    1.25
  -2  32   2    2.90    1.37
   2  32  -2    5.10    1.17
   0 -32  -2    4.33    1.05
   0 -32   2    4.83    0.73
   0 -32  -2    4.13    0.73
   0  32   2    1.67    1.38
   0  32  -2    4.87    1.16
   0  32  -2    5.11    0.83
   0  32  -2    4.55    0.92
   0  32   2    5.30    1.12
   0  32  -2    6.27    1.64
  -2 -32  -2   48.29    4.04
  -2 -32  -2   45.30    4.92
   2 -32   2   39.90    3.53
  -2  32  -2   44.11    4.45
  -2  32  -2   36.78    4.77
  -2  32  -2   46.73    3.94
   2  32   2   47.31    4.22
  -4 -32  -2    0.61    0.81
  -4 -32  -2    1.09    1.52
  -4  32  -2   -1.71    1.17
  -4  32  -2    0.54    1.28
  -4  32  -2   -0.08    1.36
  -5 -33   2    0.78    1.74
   5 -33  -2    6.28    1.34
   5 -33  -2    1.18    1.14
  -5  33   2    5.92    1.69
  -5  33   2    4.43    1.65
   5  33  -2    2.75    1.14
   3 -33  -2    6.24    1.15
  -3 -33   2    4.57    0.91
   3 -33  -2    4.48    1.14
  -3  33   2    5.29    1.49
   3  33  -2    4.82    1.20
  -3  33   2    3.93    1.36
   1 -33  -2    2.63    0.94
   1 -33  -2    2.78    0.82
   1 -33  -2    2.71    0.66
  -1 -33   2    3.30    0.65
   1  33  -2    3.61    0.69
   1  33  -2    1.92    1.11
  -1  33   2    3.00    1.40
  -1  33   2    3.08    1.11
  -1 -33  -2   15.73    2.24
  -1 -33  -2   18.88    1.78
   1 -33   2   15.11    1.66
  -1  33  -2   14.51    1.74
   1  33   2   17.70    2.15
  -1  33  -2   17.59    1.87
  -1  33  -2   16.87    2.40
   3 -33   2   10.51    1.29
  -3 -33  -2   10.25    2.09
  -3 -33  -2   11.18    1.46
  -3  33  -2   14.55    1.86
  -3  33  -2    7.83    1.91
  -4 -34   2    0.41    0.75
   4 -34  -2   -0.33    0.89
   4 -34  -2    1.81    1.05
  -4  34   2    2.97    1.43
  -4  34   2   -0.03    1.32
   4  34  -2    1.00    0.92
   2 -34  -2   17.84    1.75
  -2 -34   2   17.79    1.71
   2 -34  -2   13.97    1.68
  -2  34   2   13.22    2.28
   2  34  -2   12.13    1.96
  -2  34   2   14.97    1.96
   0 -34  -2    1.65    0.56
   0 -34  -2    1.66    0.89
   0 -34   2   -0.29    0.46
   0  34   2    0.76    0.92
   0  34  -2    1.50    1.45
   0  34  -2   -1.24    0.73
   0  34  -2    0.61    0.66
   0  34  -2    0.84    0.98
   0  34   2   -1.30    1.29
   2 -34   2   21.66    2.03
  -2 -34  -2   20.42    2.97
  -2 -34  -2   25.29    2.39
  -2  34  -2   25.85    2.44
  -2  34  -2   22.51    2.89
  -2  34  -2   24.03    2.92
  -4 -34  -2    8.85    1.37
  -4 -34  -2    4.52    1.88
  -4  34  -2    7.27    1.70
  -4  34  -2   11.98    1.89
  -4  34  -2    9.02    2.00
   5 -35  -2    2.50    1.15
  -5 -35   2    0.94    1.73
   5 -35  -2    2.68    1.19
  -5  35   2    0.80    1.49
   5  35  -2    0.10    0.94
  -5  35   2    0.94    1.52
   3 -35  -2   18.13    2.28
   3 -35  -2   24.50    2.46
  -3 -35   2   24.03    2.35
   3  35  -2   24.21    2.64
  -3  35   2   21.74    2.91
  -3  35   2   22.93    2.69
  -1 -35   2    5.76    0.84
  -1 -35   2    6.90    1.18
   1 -35  -2    4.83    0.97
   1 -35  -2    4.54    1.11
   1 -35  -2    5.95    0.89
  -1  35   2    5.39    1.66
   1  35  -2    5.09    1.41
   1  35  -2    5.77    0.84
  -1  35   2    3.45    1.19
   1  35  -2    4.67    1.21
   1 -35   2   10.76    1.32
  -1 -35  -2   13.21    1.37
  -1 -35  -2    9.03    1.75
   1  35   2   12.13    1.84
  -1  35  -2    9.32    1.90
  -1  35  -2   11.97    1.53
  -1  35  -2   11.83    1.41
  -3 -35  -2   14.01    2.59
   3 -35   2   16.40    1.73
  -3 -35  -2   17.99    1.94
  -3  35  -2   19.67    2.56
  -3  35  -2   18.79    2.25
  -4 -36   2    6.68    1.16
   4 -36  -2    4.01    1.25
   4 -36  -2    7.47    1.39
  -4 -36   2    6.92    1.92
  -4  36   2    2.79    1.65
  -4  36   2    7.07    1.77
   4  36  -2    5.18    1.35
  -2 -36   2   27.01    3.07
  -2 -36   2   28.53    2.48
   2 -36  -2   21.53    2.26
   2 -36  -2   25.28    2.36
  -2  36   2   18.92    2.97
  -2  36   2   21.86    2.64
   2  36  -2   20.15    2.63
   0 -36  -2   31.31    3.94
   0 -36   2   40.15    3.56
   0 -36  -2   38.45    3.35
   0  36   2   40.11    3.82
   0  36  -2   39.32    3.65
   0  36  -2   41.17    4.38
   0  36   2   35.82    3.83
   0  36  -2   36.79    3.17
  -2 -36  -2    2.37    0.76
   2 -36   2    1.21    0.75
  -2 -36  -2    2.52    1.36
  -2  36  -2    3.77    1.12
  -2  36  -2    1.47    1.24
   2  36   2    2.25    1.35
  -2  36  -2    1.63    1.48
  -4 -36  -2    7.39    2.16
  -4 -36  -2   10.61    1.55
  -4  36  -2   12.73    1.96
  -4  36  -2   13.94    2.03
  -4  36  -2    8.11    2.07
   5 -37  -2    3.15    1.24
  -5 -37   2    1.38    1.81
  -5  37   2    2.41    1.57
  -5  37   2    2.79    1.66
   5  37  -2    0.70    1.03
   3 -37  -2   15.82    1.81
  -3 -37   2   15.48    1.76
  -3 -37   2   17.20    2.55
   3 -37  -2    9.63    1.60
   3  37  -2   13.21    1.92
  -3  37   2   17.81    2.21
  -3  37   2   12.56    2.26
  -1 -37   2    2.91    0.65
  -1 -37   2    2.75    0.97
   1 -37  -2    2.46    0.69
   1 -37  -2    1.90    0.86
   1 -37  -2    3.18    0.99
   1  37  -2    2.22    1.22
  -1  37   2    0.58    1.45
   1  37  -2    2.70    0.71
  -1  37   2    2.45    1.13
   1  37  -2    2.84    1.10
  -1 -37  -2    3.37    0.76
   1 -37   2    3.32    0.76
  -1 -37  -2    2.80    1.24
  -1  37  -2    2.24    1.37
  -1  37  -2    1.51    1.04
   1  37   2    4.37    1.35
  -1  37  -2    2.51    0.93
   3 -37   2    8.81    1.22
  -3 -37  -2    7.83    1.93
  -3  37  -2    9.20    1.93
  -3  37  -2   10.68    1.73
  -4 -38   2    1.54    1.59
   4 -38  -2   -0.51    0.91
   4 -38  -2    1.28    1.07
  -4  38   2    0.77    1.44
  -4  38   2    0.59    1.51
   4  38  -2   -0.04    0.94
  -2 -38   2   28.88    2.71
   2 -38  -2   27.42    2.68
  -2 -38   2   30.39    3.37
   2 -38  -2   28.96    2.80
  -2  38   2   25.29    2.89
  -2  38   2   26.39    3.36
   0 -38  -2    0.11    0.53
   0 -38  -2    0.71    0.91
   0 -38   2   -0.20    0.54
   0  38  -2    0.82    0.74
   0  38   2   -0.26    0.99
   0  38   2   -0.47    1.40
   0  38  -2    0.75    0.84
   0  38  -2   -0.09    1.04
   0  38  -2    0.14    1.51
   2 -38   2   12.20    1.41
  -2 -38  -2   14.05    1.50
  -2 -38  -2   12.22    2.06
  -2  38  -2   13.03    1.70
  -2  38  -2   10.78    2.10
  -2  38  -2   10.79    1.70
   2  38   2   13.42    2.12
  -2  38  -2    7.93    1.84
  -4 -38  -2    0.80    0.89
  -4 -38  -2    2.82    1.78
  -4  38  -2    0.72    1.43
  -4  38  -2    3.66    1.57
  -4  38  -2    1.30    1.54
   5 -39  -2    0.90    1.16
  -5 -39   2    1.05    1.78
   5  39  -2   -0.33    0.99
  -5  39   2    0.42    1.62
  -5  39   2    1.02    1.63
   3 -39  -2   48.16    4.23
  -3 -39   2   41.28    4.89
   3 -39  -2   39.42    3.88
  -3 -39   2   45.50    3.97
  -3  39   2   42.19    4.50
  -3  39   2   40.86    4.10
  -1 -39   2    9.48    1.49
  -1 -39   2   12.08    1.27
   1 -39  -2   12.51    1.64
   1 -39  -2   11.55    1.46
   1 -39  -2   12.39    1.45
   1  39  -2   12.57    1.98
   1  39  -2   12.99    1.67
   1  39  -2   10.54    1.27
  -1  39   2    9.07    1.62
  -1  39   2    8.91    2.10
  -1 -39  -2    7.66    1.12
  -1 -39  -2    6.26    1.58
  -1  39  -2    9.02    1.27
   1  39   2   10.99    1.87
  -1  39  -2    8.30    1.78
  -1  39  -2    7.60    1.37
  -3 -39  -2    7.37    1.83
   3 -39   2    6.03    1.09
  -3 -39  -2    6.66    1.15
  -3  39  -2    5.78    1.53
  -3  39  -2    5.16    1.74
   4 -40  -2    4.26    1.25
  -4 -40   2    2.06    1.73
   4 -40  -2    5.08    1.28
   4  40  -2    3.92    1.35
  -4  40   2    2.77    1.57
  -4  40   2    6.48    1.83
  -2 -40   2   11.56    1.42
   2 -40  -2    9.80    1.37
  -2 -40   2   12.85    1.98
   2 -40  -2   10.25    1.41
  -2  40   2   11.20    2.18
   2  40  -2    6.96    1.74
  -2  40   2   11.03    1.77
   0 -40  -2    7.73    1.11
   0 -40  -2    8.66    1.47
   0 -40   2   10.52    1.25
   0  40  -2   11.86    1.69
   0  40   2   11.90    1.73
   0  40  -2    9.34    2.13
   0  40   2    6.01    1.81
   0  40  -2    8.88    1.28
   0  40  -2    7.15    1.21
   2 -40   2    1.75    0.81
  -2 -40  -2    2.98    0.84
  -2 -40  -2    2.93    1.46
  -2  40  -2    2.36    1.19
  -2  40  -2    2.52    1.23
   2  40   2    1.56    1.47
  -2  40  -2    3.01    1.34
  -2  40  -2    0.14    1.50
  -4 -40  -2    4.28    1.92
  -4 -40  -2    6.62    1.21
  -4  40  -2    6.07    1.94
  -4  40  -2    6.38    1.74
  -4  40  -2    2.72    1.55
   5 -41  -2    1.68    1.21
  -5  41   2    1.68    1.73
  -3 -41   2    0.26    1.40
   3 -41  -2   -0.71    0.97
   3 -41  -2    1.78    0.95
  -3 -41   2    0.63    0.73
   3  41  -2    0.88    1.14
  -3  41   2    1.13    1.43
  -3  41   2   -0.10    1.27
  -1 -41   2    1.75    0.95
   1 -41  -2    5.44    0.91
   1 -41  -2    4.36    1.02
  -1 -41   2    2.97    0.72
   1 -41  -2    3.30    1.11
  -1  41   2    2.40    1.22
   1  41  -2    4.39    0.82
  -1  41   2    3.41    1.74
   1  41  -2    3.07    1.42
   1  41  -2    3.67    1.14
  -1 -41  -2    0.22    0.64
  -1 -41  -2    1.67    1.27
  -1  41  -2    1.22    1.12
  -1  41  -2    0.62    1.38
  -1  41  -2   -0.15    0.79
   1  41   2    0.51    1.25
  -3 -41  -2    1.39    0.82
  -3 -41  -2    2.58    1.57
   3 -41   2    0.59    0.84
  -3  41  -2    2.43    1.32
  -3  41  -2   -0.48    1.25
  -3  41  -2    1.41    1.46
  -4 -42   2    3.03    1.80
   4 -42  -2    3.42    1.13
   4 -42  -2    0.41    1.09
  -4  42   2    3.18    1.58
   4  42  -2    1.81    1.18
  -4  42   2    3.86    1.73
  -2 -42   2    4.67    1.37
  -2 -42   2    3.80    0.87
   2 -42  -2    4.17    1.09
   2 -42  -2    2.50    0.89
  -2  42   2    3.00    1.64
   2  42  -2    0.96    1.40
  -2  42   2    4.16    1.37
   0 -42  -2    3.42    0.98
   0 -42  -2    1.65    0.96
   0 -42   2    2.25    0.73
   0 -42  -2    1.37    0.69
   0  42  -2    2.25    1.73
   0  42   2    4.95    1.60
   0  42  -2    2.04    1.23
   0  42  -2    1.72    0.92
   0  42   2    2.84    1.26
   0  42  -2    1.34    0.83
   2 -42   2    7.86    1.21
  -2 -42  -2    9.76    1.91
  -2 -42  -2    9.07    1.27
   2  42   2   11.65    2.06
  -2  42  -2    8.42    2.04
  -2  42  -2    8.47    1.55
  -2  42  -2    8.65    1.58
  -2  42  -2    7.20    1.69
  -4 -42  -2    2.32    1.00
  -4 -42  -2    2.73    1.76
  -4  42  -2    3.58    1.85
  -4  42  -2    4.52    1.55
  -4  42  -2    3.22    1.64
   3 -43  -2    4.14    1.21
  -3 -43   2    2.01    1.56
   3 -43  -2    4.84    1.16
  -3  43   2    7.47    1.76
   3  43  -2    1.22    1.24
  -3  43   2    3.36    1.49
   1 -43  -2   11.24    1.66
   1 -43  -2    8.01    1.39
   1 -43  -2   10.07    1.33
  -1 -43   2   10.46    1.25
  -1 -43   2   10.91    1.52
   1  43  -2   11.51    1.55
   1  43  -2    9.89    1.20
  -1  43   2    7.02    1.61
   1  43  -2    9.79    1.92
  -1  43   2    5.85    2.01
  -1 -43  -2   12.23    2.07
  -1 -43  -2   11.75    1.47
   1  43   2   13.43    2.11
  -1  43  -2   12.69    1.73
  -1  43  -2   11.82    1.59
  -1  43  -2   11.31    2.17
   3 -43   2    2.51    0.94
  -3 -43  -2    0.61    0.74
  -3 -43  -2    0.48    1.53
  -3  43  -2    1.05    1.34
  -3  43  -2    0.24    1.33
  -3  43  -2    0.52    1.50
   4 -44  -2    4.54    1.35
   4 -44  -2    7.47    1.45
  -4 -44   2    7.36    2.04
  -4  44   2    5.90    1.84
  -4  44   2    8.13    2.11
   4  44  -2    3.96    1.40
   2 -44  -2    6.49    1.11
   2 -44  -2    2.85    1.15
  -2 -44   2    3.56    1.33
   2  44  -2    4.17    1.61
  -2  44   2    5.88    1.89
  -2  44   2    6.33    1.51
   0 -44  -2    5.96    1.01
   0 -44  -2    5.93    1.20
   0 -44  -2    6.73    1.30
   0  44  -2    6.30    1.19
   0  44   2    6.68    1.78
   0  44  -2    5.14    1.48
   0  44   2    6.10    1.49
   0  44  -2    9.74    2.17
   0  44  -2    5.37    1.15
   2 -44   2    3.01    0.92
  -2 -44  -2    4.08    0.93
  -2 -44  -2    4.05    1.52
  -2  44  -2    2.99    1.34
  -2  44  -2    2.94    1.14
  -2  44  -2    1.16    1.70
  -4 -44  -2    2.48    0.98
  -4 -44  -2   -0.38    1.70
  -4  44  -2    3.36    1.85
  -4  44  -2    0.63    1.59
  -4  44  -2    2.90    1.58
   3 -45  -2    1.51    0.98
   3 -45  -2    2.87    1.16
  -3 -45   2    0.53    1.43
  -3  45   2   -2.76    1.17
  -3  45   2    0.01    1.46
   3  45  -2    1.97    1.42
   1 -45  -2    3.87    1.10
   1 -45  -2    4.54    1.21
   1 -45  -2    3.75    0.92
  -1 -45   2    3.84    1.09
  -1  45   2    3.05    1.37
   1  45  -2    4.22    0.89
   1  45  -2    3.45    1.57
   1  45  -2    6.34    1.23
  -1  45   2    2.12    1.84
  -1 -45  -2    0.38    1.37
  -1 -45  -2    3.15    0.84
  -1  45  -2    1.39    1.21
   1  45   2    2.77    1.44
  -1  45  -2    1.93    1.54
  -1  45  -2    3.17    1.07
  -3 -45  -2    2.28    0.84
  -3 -45  -2    0.92    1.56
   3 -45   2    1.36    0.92
  -3  45  -2    1.65    1.61
  -3  45  -2    0.79    1.36
  -3  45  -2    2.15    1.43
   4 -46  -2    0.27    1.04
  -4 -46   2   -2.40    1.54
   4 -46  -2   -0.37    1.12
  -4  46   2   -1.64    1.57
   4  46  -2   -0.08    1.18
  -4  46   2   -0.29    1.62
   2 -46  -2    0.38    1.01
  -2 -46   2    0.47    1.10
   2 -46  -2    0.96    0.84
   2  46  -2   -1.18    1.41
  -2  46   2    0.95    1.32
  -2  46   2    0.57    1.63
   0 -46  -2   14.64    2.27
   0 -46  -2   17.07    1.95
   0  46  -2   18.33    3.02
   0  46  -2   16.57    1.92
   0  46  -2   22.83    1.94
   0  46   2   17.98    2.51
   0  46   2   20.05    2.48
   0  46  -2   21.84    2.47
  -2 -46  -2    1.83    1.49
   2 -46   2    0.46    0.84
  -2 -46  -2    0.17    0.75
  -2  46  -2    1.71    1.33
  -2  46  -2    1.51    1.71
  -2  46  -2    1.59    1.09
  -4  46  -2   -1.14    1.38
   3 -47  -2    4.29    1.19
  -3 -47   2    2.31    1.47
   3 -47  -2    1.02    1.17
  -3  47   2   -0.41    1.40
  -3  47   2    2.09    1.66
   3  47  -2    4.33    1.59
   1 -47  -2   15.60    1.77
   1 -47  -2   13.43    1.75
   1 -47  -2   14.01    2.01
   1  47  -2   17.37    2.39
   1  47  -2   13.43    1.77
  -1  47   2   11.26    1.79
  -1  47   2    8.37    2.32
  -1 -47  -2   13.52    1.65
  -1 -47  -2   14.13    2.26
  -1  47  -2   12.75    1.75
  -1  47  -2    8.68    2.58
   1  47   2   15.45    2.33
  -1  47  -2   16.77    1.95
  -1  47  -2   16.02    2.47
  -3 -47  -2    0.34    0.79
  -3 -47  -2   -0.02    1.57
   3 -47   2    0.36    0.90
  -3  47  -2    1.28    1.65
  -3  47  -2   -1.81    1.20
  -3  47  -2    2.26    1.44
  -4 -48   2    1.77    1.61
   4 -48  -2   -0.07    1.12
  -4  48   2    1.77    1.70
  -4  48   2    1.72    1.82
   4  48  -2    0.25    1.24
  -2 -48   2    1.16    1.17
   2 -48  -2    2.58    1.09
   2 -48  -2    2.06    0.93
  -2  48   2    0.32    1.67
   2  48  -2    2.52    1.64
  -2  48   2    1.04    1.22
   0 -48  -2    3.03    1.08
   0 -48  -2    2.35    0.82
   0 -48  -2    1.89    1.03
   0  48   2    4.45    1.49
   0  48  -2    5.35    1.11
   0  48  -2    6.03    2.15
   0  48  -2    2.49    0.90
   0  48  -2    1.84    1.35
   0  48   2    2.66    1.58
  -2 -48  -2    2.59    1.56
   2 -48   2    5.40    1.09
  -2 -48  -2    6.17    1.07
  -2  48  -2    5.43    1.50
  -2  48  -2    5.20    1.41
  -2  48  -2    2.27    1.88
  -3 -49   2    1.37    1.36
   3 -49  -2    0.47    1.14
   3 -49  -2    1.49    1.03
   3  49  -2    0.46    1.36
  -3  49   2    1.70    1.48
  -3  49   2    1.72    1.69
   1 -49  -2    0.40    0.99
   1 -49  -2    0.55    0.76
  -1  49   2   -1.55    1.77
   1  49  -2   -1.11    1.97
   1  49  -2    0.54    1.45
   1  49  -2    1.82    1.07
  -1  49   2    0.26    1.19
  -1 -49  -2    2.52    0.84
  -1 -49  -2    1.95    1.37
   1  49   2    0.88    1.69
  -1  49  -2   -0.01    1.91
  -1  49  -2    2.22    1.21
  -1  49  -2    1.89    1.64
  -1  49  -2    3.82    1.17
   1  49   2    4.67    1.55
  -3 -49  -2    2.21    1.73
  -3 -49  -2    3.51    1.02
   3 -49   2    2.48    1.04
  -3  49  -2    1.13    1.43
  -3  49  -2    2.67    1.53
  -3  49  -2    1.40    1.71
   4 -50  -2    1.12    1.23
  -4 -50   2   -0.48    1.55
   4  50  -2    0.02    1.35
  -4  50   2   -0.18    1.67
  -4  50   2    1.47    1.81
  -2 -50   2   12.37    1.94
   2 -50  -2   14.99    1.86
   2 -50  -2   14.92    1.82
  -2  50   2    6.45    2.33
  -2  50   2   12.34    1.98
   2  50  -2    9.09    2.36
   0 -50  -2    1.26    1.03
   0 -50  -2    2.07    1.02
   0 -50  -2    1.28    0.78
   0  50   2    0.72    1.37
   0  50  -2    2.44    1.44
   0  50  -2    1.80    0.91
   0  50   2    0.47    1.45
   0  50  -2    3.15    2.03
   0  50  -2    2.52    0.98
  -2 -50  -2   -0.25    1.42
  -2 -50  -2    0.91    0.79
   2 -50   2    2.31    0.97
  -2  50  -2    0.24    1.11
  -2  50  -2    2.35    1.86
  -2  50  -2    0.65    1.35
  -3 -51   2    1.19    1.39
   3 -51  -2    0.97    1.23
   3 -51  -2    1.12    1.08
  -3  51   2    0.36    1.50
   3  51  -2    0.16    1.40
  -3  51   2    2.72    1.76
   1 -51  -2   21.61    2.28
   1  51  -2   23.82    2.96
   1  51  -2   16.99    3.47
  -1  51   2   14.80    2.04
  -1  51   2    8.23    2.54
  -1 -51  -2    4.73    0.98
  -1 -51  -2    2.63    1.41
   1  51   2    3.92    1.84
  -1  51  -2    0.47    1.98
  -1  51  -2    3.20    1.74
  -1  51  -2    3.80    1.36
  -1  51  -2    2.15    1.04
  -3 -51  -2    1.85    0.94
  -3 -51  -2    1.78    1.78
   3 -51   2    0.26    1.01
  -3  51  -2   -0.39    1.69
  -3  51  -2    1.83    1.40
  -3  51  -2   -0.91    1.42
   2 -52  -2    4.50    1.29
   2 -52  -2    4.17    1.15
  -2  52   2    6.76    1.73
  -2  52   2    3.45    2.00
   2  52  -2    5.04    1.92
   0 -52  -2    9.30    1.37
   0 -52  -2    8.59    1.47
   0 -52  -2    9.37    1.60
   0  52  -2    9.23    1.43
   0  52  -2    9.14    2.47
   0  52   2   10.03    1.89
   0  52  -2   10.11    1.94
   0  52   2    7.15    1.84
   2 -52   2    0.02    0.93
  -2 -52  -2    0.91    0.84
  -2 -52  -2   -1.11    1.42
  -2  52  -2   -0.48    1.14
  -2  52  -2    1.35    1.84
  -2  52  -2    1.61    1.42
   3 -53  -2    1.75    1.28
  -3 -53   2   -0.61    1.38
   3 -53  -2    2.22    1.22
  -3  53   2   -0.26    1.66
  -3  53   2    4.24    1.68
   3  53  -2    0.96    1.62
   1 -53  -2    3.63    1.20
   1 -53  -2    2.59    0.97
   1  53  -2    4.04    2.30
   1  53  -2    5.57    1.76
  -1  53   2    2.56    1.39
  -1  53   2    2.43    2.06
  -1 -53  -2   -0.73    1.23
  -1 -53  -2    0.93    0.78
  -1  53  -2    1.04    1.18
  -1  53  -2   -1.97    1.92
   1  53   2   -0.21    1.75
  -3 -53  -2    0.25    0.88
  -3 -53  -2    0.44    1.70
  -3  53  -2    3.89    1.90
  -3  53  -2    1.83    1.57
   2 -54  -2    1.10    0.99
   2 -54  -2    1.90    1.15
  -2  54   2    2.14    1.84
   2  54  -2    3.21    1.73
  -2  54   2   -0.18    1.32
   0 -54  -2    1.10    1.10
   0 -54  -2    3.15    0.93
   0  54   2    2.62    1.50
   0  54  -2    1.00    2.05
   0  54  -2    3.71    1.56
   0  54  -2    4.01    1.14
   0  54   2    1.50    1.56
  -2 -54  -2    0.49    0.81
   2 -54   2    0.92    0.98
  -2 -54  -2   -0.02    1.47
  -2  54  -2    0.47    1.47
  -2  54  -2    2.33    2.03
   3 -55  -2    0.74    1.28
  -3 -55   2   -0.03    1.44
   3 -55  -2    1.76    1.21
  -3  55   2    2.09    1.50
  -3  55   2    0.00    1.83
   3  55  -2    1.41    1.61
   1 -55  -2   11.12    1.61
   1 -55  -2   12.77    1.76
  -1  55   2   12.12    1.96
  -1  55   2    5.43    2.43
   1  55  -2    9.69    2.83
   1  55  -2   13.97    2.29
  -1 -55  -2    3.96    1.51
  -1 -55  -2    5.85    1.11
   1  55   2    5.43    1.98
  -1  55  -2    3.23    2.23
  -1  55  -2    7.77    1.54
   2 -56  -2    3.02    1.16
   2 -56  -2    6.42    1.41
  -2  56   2    2.28    2.08
   2  56  -2    5.42    1.95
  -2  56   2    5.89    1.75
   0 -56  -2    7.17    1.47
   0 -56  -2    7.68    1.31
   0  56  -2   11.46    2.04
   0  56  -2    6.10    2.51
   0  56   2    5.95    1.77
  -2 -56  -2   -0.18    0.83
   2 -56   2   -0.18    0.97
  -2 -56  -2   -0.37    1.54
  -2  56  -2    0.16    1.38
  -2  56  -2   -0.05    2.03
   3 -57  -2    1.40    1.38
  -3  57   2    1.23    1.56
   3  57  -2    3.88    1.92
   1 -57  -2    4.31    1.29
   1 -57  -2    6.66    1.25
   1  57  -2    4.32    1.76
  -1  57   2    5.95    1.71
  -1  57   2    0.02    2.06
   1  57  -2    3.37    2.36
  -1 -57  -2    9.75    1.44
  -1 -57  -2    7.44    1.80
  -1  57  -2   12.00    1.77
  -1  57  -2    9.99    2.70
   1  57   2   10.39    2.39
   2 -58  -2    2.48    1.24
   2 -58  -2   -0.02    0.95
   2  58  -2    2.69    1.75
  -2  58   2    2.50    1.46
   0 -58  -2    0.90    1.12
   0 -58  -2    1.45    0.91
   0  58  -2   -0.46    1.54
   0  58  -2   -1.84    1.93
   0  58   2   -0.64    1.41
   2 -58   2   -1.53    0.94
  -2 -58  -2    0.11    1.60
  -2 -58  -2    0.12    0.83
  -2  58  -2    0.13    1.42
  -2  58  -2   -0.60    2.01
   1 -59  -2    6.34    1.24
   1 -59  -2    3.59    1.30
  -1  59   2    6.95    1.90
   1  59  -2    5.05    2.45
   1  59  -2    3.09    1.79
   1 -59   2    3.52    1.22
  -1 -59  -2    4.52    1.07
   1  59   2    4.56    1.88
  -1  59  -2    1.58    2.28
  -1  59  -2    3.99    1.45
   2 -60  -2    2.74    1.21
   2 -60  -2    3.71    1.38
  -2  60   2   -0.48    1.39
   2  60  -2    2.98    1.76
   0 -60  -2    9.72    1.51
   0 -60  -2    8.52    1.61
   0  60  -2   11.39    2.20
   0  60   2    7.67    1.86
   0  60  -2    6.45    2.58
   1 -61  -2   -1.29    0.84
   1 -61  -2   -0.73    1.14
   1  61  -2   -2.69    2.12
   1  61  -2    0.79    1.56
  -1  61   2   -0.08    1.50
   1 -61   2   -0.39    1.07
  -1 -61  -2   -0.67    1.20
  -1 -61  -2   -0.07    0.86
  -1  61  -2    0.44    1.23
   1  61   2    3.61    1.85
  -1  61  -2   -0.76    2.16
   0 -62  -2    6.96    1.50
   0 -62  -2    6.64    1.40
   0  62   2    4.75    1.82
   0  62  -2   11.52    2.17
   1 -63  -2    2.91    1.30
   1 -63  -2    0.63    1.03
   1  63  -2    2.31    1.66
   1  63  -2   -0.95    2.28
  -1  63   2    1.79    1.58
  -1  63  -2    5.05    2.56
  -1  63  -2    6.57    1.60
   0 -64  -2    1.61    1.25
   0 -64  -2    0.86    0.99
   0  64  -2    3.48    1.84
   6   0  -3    0.69    0.90
   6   0  -3   -0.29    0.91
  -6   0   3    0.73    1.23
   4   0  -3    0.43    0.80
   4   0  -3    0.18    0.74
  -4   0   3    1.02    0.95
  -4   0   3   -0.54    0.71
   2   0  -3   -0.94    0.63
  -2   0   3   -0.88    0.59
   2   0  -3    0.48    0.48
  -2   0   3   -0.05    0.46
   0   0  -3    1.48    0.64
   0   0  -3    1.53    0.88
   0   0  -3    0.92    0.59
   0   0  -3   -0.29    0.44
  -2   0  -3    0.32    0.83
  -2   0  -3    0.03    0.55
  -2   0  -3    1.13    0.66
  -4   0  -3    1.47    1.46
  -4   0  -3    0.62    0.87
  -4   0  -3    0.55    0.99
   5  -1  -3    8.12    1.36
  -5  -1   3   11.14    1.71
   5  -1  -3   10.64    1.52
  -5  -1   3   11.87    1.78
  -5   1   3    8.70    1.66
  -5   1   3   13.01    1.80
   5   1  -3    7.78    1.37
  -3  -1   3   46.79    4.00
  -3  -1   3   41.17    3.80
   3  -1  -3   39.10    3.59
   3  -1  -3   45.51    3.82
   3   1  -3   41.44    3.80
  -3   1   3   39.21    3.80
  -3   1   3   45.75    3.99
   3   1  -3   39.86    3.59
   1  -1  -3   36.27    3.68
   1  -1  -3   32.53    2.98
   1  -1  -3   33.35    3.70
   1  -1  -3   35.37    2.92
   1  -1  -3   33.61    3.05
  -1  -1   3   35.83    3.07
   1   1  -3   31.20    2.98
  -1   1   3   37.91    3.12
   1   1  -3   35.59    2.94
   1   1  -3   35.89    3.67
   1   1  -3   35.33    3.74
   1   1  -3   37.24    2.95
   1   1  -3   32.37    2.99
  -1  -1  -3    8.68    1.09
  -1  -1  -3   14.11    1.54
  -1  -1  -3    9.04    1.07
  -1  -1  -3   11.75    1.20
  -1   1  -3    8.91    1.10
  -1   1  -3   14.28    1.50
  -1   1  -3   15.31    1.78
  -1   1  -3    8.95    1.05
  -1   1  -3   12.23    1.23
  -3  -1  -3    1.26    0.78
  -3  -1  -3    2.80    1.30
  -3  -1  -3    1.32    0.84
  -3   1  -3    1.25    0.78
  -3   1  -3    3.63    0.98
  -3   1  -3    9.46    1.47
  -5  -1  -3    4.79    1.31
  -5  -1  -3    5.20    1.27
  -5  -1  -3    3.25    1.80
  -5   1  -3    3.74    1.28
  -5   1  -3   -0.03    1.71
  -5   1  -3    6.19    1.41
  -6  -2   3   -0.85    1.12
   6  -2  -3    0.50    0.94
   6  -2  -3    1.94    1.01
   6   2  -3   -0.43    0.88
  -6   2   3   -0.74    1.14
   6   2  -3    0.40    0.91
  -4  -2   3    4.04    1.11
   4  -2  -3    2.04    0.90
   4  -2  -3    3.65    0.90
  -4  -2   3    5.61    1.11
   4   2  -3    3.40    0.91
   4   2  -3    2.36    0.91
  -4   2   3    4.51    1.05
  -4   2   3    5.08    1.22
   2  -2  -3    2.13    0.99
   2  -2  -3    0.73    0.71
   2  -2  -3    1.27    0.54
  -2  -2   3    0.98    0.62
  -2  -2   3    1.22    0.57
   2   2  -3    0.51    0.50
   2   2  -3    0.90    0.71
  -2   2   3    1.64    0.55
  -2   2   3    1.15    0.66
   0  -2  -3  126.61   11.85
   0  -2  -3  117.32    9.32
   0  -2  -3  101.75    9.24
   0  -2  -3  124.12   11.88
   0   2  -3  129.56   11.89
   0   2  -3  103.89    9.24
   0   2  -3  117.82    9.31
   0   2  -3  120.93   11.88
  -2  -2  -3    1.89    0.71
  -2  -2  -3    0.88    0.60
  -2  -2  -3    2.26    0.95
  -2   2  -3    1.94    0.73
  -2   2  -3    3.91    0.98
  -2   2  -3    1.71    0.64
  -4  -2  -3    0.91    1.43
  -4  -2  -3    0.47    0.95
  -4  -2  -3    0.57    0.88
  -4   2  -3    1.66    1.05
  -4   2  -3    2.52    0.97
  -4   2  -3    5.61    1.59
  -5  -3   3    3.28    1.15
   5  -3  -3   -0.04    0.83
   5  -3  -3    0.50    0.85
  -5  -3   3    0.33    0.91
  -5   3   3    0.60    1.04
  -5   3   3    1.08    0.99
   5   3  -3    0.80    0.87
   5   3  -3    0.10    0.81
   3  -3  -3   37.36    3.49
  -3  -3   3   45.51    4.08
  -3  -3   3   44.42    3.88
   3  -3  -3   38.48    3.31
  -3   3   3   45.89    4.09
  -3   3   3   41.57    3.90
   3   3  -3   34.61    3.28
   3   3  -3   40.32    3.50
   1  -3  -3    9.37    1.07
   1  -3  -3   11.31    1.46
   1  -3  -3    7.84    1.46
   1  -3  -3   10.71    1.17
   1  -3  -3   10.06    1.12
  -1  -3   3   11.66    1.22
   1   3  -3    9.57    1.03
   1   3  -3   11.55    1.18
   1   3  -3   12.40    1.68
   1   3  -3    8.77    1.06
   1   3  -3   11.95    1.23
  -1   3   3   13.19    1.29
   1   3  -3   14.62    1.55
  -1  -3  -3   23.42    2.25
  -1  -3  -3   27.35    2.19
  -1   3  -3   25.91    2.22
  -1   3  -3   21.30    2.20
  -1   3  -3   30.63    2.97
  -1   3  -3   22.57    2.24
  -3  -3  -3   15.43    2.22
  -3  -3  -3   11.71    1.57
  -3  -3  -3   15.64    1.75
  -3   3  -3   11.50    1.64
  -3   3  -3   15.88    2.16
  -3   3  -3   16.20    1.78
  -5  -3  -3    0.42    1.00
  -5  -3  -3    3.01    1.79
  -5  -3  -3    4.47    1.16
  -5   3  -3    0.51    1.19
  -5   3  -3    1.41    1.68
  -5   3  -3    0.26    1.00
  -6  -4   3    1.24    1.22
   6  -4  -3    1.05    1.00
   6  -4  -3   -0.15    0.89
  -6   4   3    1.41    1.33
   6   4  -3    1.23    0.95
   6   4  -3    1.48    0.98
  -4  -4   3    7.09    1.34
   4  -4  -3    4.66    1.10
  -4  -4   3    8.42    1.33
   4  -4  -3    7.61    1.16
  -4   4   3    9.43    1.36
  -4   4   3    7.26    1.41
   4   4  -3    6.00    1.12
   4   4  -3    5.77    1.10
   2  -4  -3   14.28    1.81
  -2  -4   3   14.34    1.50
   2  -4  -3   12.93    1.45
  -2  -4   3   15.47    1.56
   2  -4  -3   13.14    1.46
  -2   4   3   13.96    1.53
   2   4  -3   13.22    1.44
   2   4  -3   11.84    1.41
  -2   4   3   14.10    1.52
   0  -4  -3    0.09    0.61
   0  -4  -3   -0.64    0.77
   0  -4  -3    1.11    0.63
   0  -4  -3    0.22    0.47
   0   4  -3    0.00    0.44
   0   4  -3    0.29    0.97
   0   4  -3    0.65    0.58
   0   4  -3    0.77    0.60
  -2  -4  -3   12.76    1.42
  -2  -4  -3   14.81    1.85
  -2  -4  -3   12.12    1.48
  -2   4  -3   13.79    1.51
  -2   4  -3   13.51    1.53
  -2   4  -3   13.85    1.76
  -4  -4  -3    5.70    1.69
  -4  -4  -3    3.41    1.06
  -4  -4  -3    5.50    1.22
  -4   4  -3    4.35    1.24
  -4   4  -3    5.60    1.19
  -4   4  -3    3.67    1.52
   5  -5  -3   -0.11    0.82
  -5  -5   3    0.45    0.94
   5  -5  -3    0.70    0.86
  -5  -5   3    0.77    1.03
  -5   5   3    1.34    1.12
  -5   5   3    0.87    0.98
   5   5  -3    0.75    0.86
   5   5  -3   -1.04    0.72
  -3  -5   3   65.95    5.43
   3  -5  -3   60.22    5.38
   3  -5  -3   55.16    5.02
  -3  -5   3   61.44    5.73
  -3   5   3   59.85    5.46
   3   5  -3   65.92    5.39
  -3   5   3   70.82    5.77
   3   5  -3   60.38    5.03
   1  -5  -3   97.49    8.35
   1  -5  -3  101.62   10.00
   1  -5  -3   94.92    8.41
   1  -5  -3  103.86    7.82
  -1  -5   3   94.14    7.57
   1   5  -3   99.76    7.81
   1   5  -3   93.43    8.34
   1   5  -3   95.65    7.83
  -1   5   3   95.28    7.66
   1   5  -3  103.94   10.04
   1   5  -3   94.12    8.35
  -1  -5  -3   32.84    2.68
  -1  -5  -3   27.26    2.80
  -1   5  -3   31.93    2.71
  -1   5  -3   41.24    3.61
  -1   5  -3   26.91    2.78
  -1   5  -3   33.84    2.88
  -3  -5  -3    3.63    0.97
  -3  -5  -3    5.38    0.97
  -3  -5  -3    7.91    1.57
  -3   5  -3    4.47    1.02
  -3   5  -3    3.80    1.08
  -3   5  -3    6.36    1.41
  -5  -5  -3    1.00    1.78
  -5  -5  -3    2.93    1.17
  -5  -5  -3    0.51    0.97
  -5   5  -3    2.30    1.27
  -5   5  -3    1.52    1.64
  -5   5  -3    2.96    1.18
   6  -6  -3    0.71    0.94
   6  -6  -3   -0.42    0.92
   6   6  -3    0.28    0.88
  -6   6   3    0.18    1.29
   6   6  -3   -1.63    0.77
  -4  -6   3    2.05    0.87
   4  -6  -3    2.43    0.84
   4  -6  -3    1.04    0.86
  -4  -6   3    1.34    0.91
   4   6  -3    2.54    0.83
  -4   6   3    2.58    0.94
   4   6  -3    1.49    0.87
  -4   6   3    0.79    0.98
   2  -6  -3  105.32    9.07
  -2  -6   3  107.50    8.58
  -2  -6   3  105.73    9.12
   2  -6  -3   99.67   10.65
   2  -6  -3  107.36    8.46
  -2   6   3  103.81    8.62
   2   6  -3  105.82    9.06
  -2   6   3  107.53    9.15
   2   6  -3  109.69    8.45
   0  -6  -3   81.53    6.65
   0  -6  -3   75.10    7.03
   0  -6  -3   93.31    8.46
   0  -6  -3   85.40    7.09
   0  -6  -3   74.60    6.57
   0  -6  -3   87.69    8.45
   0   6  -3   94.81    8.54
   0   6  -3   86.65    8.44
   0   6  -3   75.29    6.55
   0   6  -3   80.33    6.63
  -2  -6  -3   22.78    2.61
  -2  -6  -3   24.21    2.19
  -2  -6  -3   18.92    1.98
  -2   6  -3   23.28    2.51
  -2   6  -3   22.03    2.17
  -2   6  -3   18.46    2.09
  -4  -6  -3    1.62    0.91
  -4  -6  -3    4.33    1.62
  -4  -6  -3    0.43    0.88
  -4   6  -3    1.49    0.96
  -4   6  -3    1.83    1.08
  -4   6  -3    6.18    1.53
   5  -7  -3    1.60    0.95
  -5  -7   3    2.90    1.13
   5  -7  -3    0.94    0.85
  -5  -7   3   -0.32    1.02
  -5   7   3    2.26    1.18
   5   7  -3    0.99    0.84
   5   7  -3    1.61    0.95
  -5   7   3    2.13    1.04
  -3  -7   3   12.06    1.37
   3  -7  -3   10.69    1.24
   3  -7  -3    8.18    1.24
  -3  -7   3    9.47    1.35
  -3   7   3   11.26    1.50
  -3   7   3   12.20    1.44
   3   7  -3    8.45    1.23
   3   7  -3    8.97    1.20
   1  -7  -3   -0.21    0.70
   1  -7  -3    0.62    0.63
   1  -7  -3    0.08    0.75
  -1  -7   3    0.39    0.36
   1  -7  -3    1.02    0.36
   1  -7  -3    0.56    0.64
   1   7  -3    0.01    0.66
   1   7  -3    0.48    1.11
  -1   7   3    1.57    0.70
   1   7  -3    1.40    0.40
   1   7  -3    1.06    0.37
   1   7  -3   -0.05    0.58
  -1  -7  -3   50.66    4.72
  -1  -7  -3   41.55    3.89
  -1  -7  -3   44.71    3.67
  -1  -7  -3   43.93    3.54
  -1   7  -3   48.23    4.81
  -1   7  -3   41.73    3.70
  -1   7  -3   39.31    3.86
  -1   7  -3   47.66    3.97
  -3  -7  -3    8.05    1.15
  -3  -7  -3    7.83    1.26
  -3  -7  -3    8.99    1.75
  -3   7  -3    9.04    1.30
  -3   7  -3    8.25    1.31
  -3   7  -3    7.41    1.55
  -5  -7  -3    1.67    1.82
  -5  -7  -3    1.44    1.01
  -5  -7  -3    0.62    0.99
  -5   7  -3    0.90    1.03
  -5   7  -3    3.64    1.69
  -5   7  -3   -0.51    1.17
   6  -8  -3    1.10    1.02
   6  -8  -3    1.78    1.01
  -6   8   3    1.55    1.32
   6   8  -3    1.54    0.94
  -4  -8   3    3.37    1.01
   4  -8  -3    2.93    0.88
  -4  -8   3    1.84    0.87
   4  -8  -3    1.71    0.89
   4   8  -3    1.26    0.85
  -4   8   3    3.15    0.99
   4   8  -3    3.28    0.85
  -4   8   3    4.07    1.12
   2  -8  -3   50.24    3.96
   2  -8  -3   48.21    4.15
  -2  -8   3   51.63    4.16
  -2  -8   3   47.05    4.37
   2  -8  -3   37.18    4.84
   2   8  -3   49.26    4.14
  -2   8   3   54.65    4.46
  -2   8   3   45.83    4.22
   2   8  -3   51.11    3.95
   0  -8  -3    6.61    1.19
   0  -8  -3    5.48    0.70
   0  -8  -3    9.27    0.90
   0  -8  -3    8.26    1.01
   0  -8  -3    5.95    0.81
   0  -8  -3    6.82    1.07
   0   8  -3    7.62    1.06
   0   8  -3    5.47    1.30
   0   8  -3    7.25    0.94
  -2  -8  -3   29.99    2.73
  -2  -8  -3   32.11    2.98
  -2  -8  -3   32.84    3.55
  -2   8  -3   37.02    3.04
  -2   8  -3   29.93    3.43
  -2   8  -3   30.27    2.85
  -4  -8  -3    2.99    1.74
  -4  -8  -3    6.81    1.18
  -4  -8  -3    7.18    1.32
  -4   8  -3    8.40    1.71
  -4   8  -3    9.81    1.46
  -4   8  -3    7.22    1.41
   5  -9  -3    1.50    0.89
  -5  -9   3    3.55    1.11
   5  -9  -3    1.04    0.93
  -5  -9   3    1.57    1.05
  -5   9   3    2.59    1.11
  -5   9   3    1.35    1.16
   5   9  -3    0.71    0.82
   5   9  -3    0.65    0.83
   3  -9  -3   19.85    2.03
  -3  -9   3   19.15    2.04
  -3  -9   3   19.66    2.12
   3  -9  -3   18.07    1.98
   3   9  -3   17.37    1.97
  -3   9   3   22.89    2.20
  -3   9   3   21.23    2.23
   3   9  -3   21.68    2.03
   1  -9  -3   29.79    3.25
   1  -9  -3   28.93    2.62
   1  -9  -3   27.13    3.22
   1  -9  -3   32.22    2.91
   1  -9  -3   30.52    2.61
   1   9  -3   31.26    3.48
   1   9  -3   32.64    2.61
  -1   9   3   30.71    2.74
   1   9  -3   28.28    2.63
   1   9  -3   29.62    2.58
   1   9  -3   29.73    2.63
  -1  -9  -3   68.23    7.13
  -1  -9  -3   82.35    6.65
  -1  -9  -3   94.47    8.56
  -1  -9  -3   77.76    6.55
  -1   9  -3   90.01    7.21
  -1   9  -3   92.39    8.47
  -1   9  -3   76.41    6.69
  -1   9  -3   86.62    8.57
  -3  -9  -3    1.10    0.74
  -3  -9  -3    1.14    0.78
  -3  -9  -3    3.11    1.33
  -3   9  -3    1.69    0.83
  -3   9  -3    0.84    1.05
  -3   9  -3    2.45    1.00
  -5  -9  -3    1.06    1.79
  -5  -9  -3    1.06    0.97
  -5   9  -3    0.23    1.24
  -5   9  -3   -0.57    0.97
  -5   9  -3    5.42    1.74
   6 -10  -3    0.99    1.00
   6 -10  -3   -1.09    0.94
   6  10  -3    0.27    0.86
  -6  10   3   -0.33    1.20
  -4 -10   3    2.86    0.88
  -4 -10   3   -0.50    0.86
   4 -10  -3    3.33    0.95
   4 -10  -3    2.26    0.87
   4  10  -3    1.52    0.85
  -4  10   3    1.90    0.93
  -4  10   3    2.75    1.09
   4  10  -3    2.80    0.85
   2 -10  -3   11.33    1.40
  -2 -10   3   13.02    1.25
   2 -10  -3   13.19    1.40
  -2 -10   3   12.61    1.33
   2 -10  -3   11.84    1.58
   2  10  -3   11.70    1.39
  -2  10   3   11.31    1.42
  -2  10   3   10.34    1.40
   2  10  -3   13.49    1.40
   0 -10  -3  113.26   10.63
   0 -10  -3   98.44    8.96
   0 -10  -3  103.27    8.27
   0 -10  -3  110.53    8.36
   0 -10  -3   97.85    8.88
   0  10  -3   94.76    8.85
   0  10  -3  108.92   10.60
   0  10  -3  121.55   10.69
   0  10  -3   99.96    8.92
   0  10  -3  103.96    8.32
  -2 -10  -3   15.49    1.97
  -2 -10  -3   13.40    1.38
  -2 -10  -3   13.45    1.53
  -2  10  -3   11.42    1.58
   2  10   3    9.01    1.07
  -2  10  -3   13.74    1.74
  -2  10  -3   13.38    1.56
  -4 -10  -3    8.47    2.00
  -4 -10  -3    9.90    1.29
  -4 -10  -3    7.06    1.43
  -4  10  -3    8.92    1.78
  -4  10  -3   10.36    1.59
  -4  10  -3   10.19    1.56
  -5 -11   3    1.04    0.92
   5 -11  -3    1.09    0.94
   5 -11  -3    2.60    0.97
   5  11  -3    3.41    0.98
   5  11  -3    0.36    0.79
  -5  11   3    1.25    1.21
  -5  11   3    2.11    1.07
  -3 -11   3    6.79    1.07
   3 -11  -3    6.60    1.13
   3 -11  -3    7.94    1.07
  -3 -11   3    7.71    1.06
  -3  11   3    7.37    1.14
  -3  11   3    6.19    1.21
   3  11  -3    5.39    1.01
   3  11  -3    6.20    1.02
   1 -11  -3   54.86    5.88
   1 -11  -3   51.30    5.79
   1 -11  -3   57.37    4.89
   1 -11  -3   58.18    4.64
   1  11  -3   56.03    4.61
  -1  11   3   55.36    5.00
   1  11  -3   57.81    4.89
   1  11  -3   58.68    6.06
   1  11  -3   55.41    4.88
   1  11  -3   61.54    4.63
  -1  11   3   58.71    4.77
  -1 -11  -3   -0.50    0.79
  -1 -11  -3    0.11    0.39
  -1 -11  -3    0.87    0.61
  -1 -11  -3    0.57    0.43
  -1  11  -3    1.32    0.60
  -1  11  -3   -0.19    0.66
  -1  11  -3    0.45    0.38
  -1  11  -3    0.49    0.93
  -1  11  -3   -0.66    0.62
  -3 -11  -3    1.76    0.74
  -3 -11  -3    2.43    1.30
  -3 -11  -3    1.35    0.78
  -3  11  -3    1.74    1.04
  -3  11  -3    0.82    0.81
  -3  11  -3   -0.28    0.95
  -5 -11  -3    4.27    1.23
  -5 -11  -3   -0.84    1.71
  -5  11  -3    2.23    1.58
  -5  11  -3    3.73    1.22
  -5  11  -3    1.17    1.31
   6 -12  -3   -0.06    0.92
   6 -12  -3   -1.16    0.88
   6  12  -3    1.08    0.92
  -6  12   3   -0.68    1.19
   4 -12  -3    0.71    0.77
   4 -12  -3    3.26    0.94
  -4 -12   3    2.75    0.87
  -4 -12   3    1.29    0.90
   4  12  -3    0.74    0.80
   4  12  -3    3.60    0.91
  -4  12   3    4.43    1.06
  -4  12   3    4.56    1.21
   2 -12  -3   27.80    2.44
   2 -12  -3   26.33    2.47
  -2 -12   3   24.94    2.42
   2 -12  -3   24.42    2.80
  -2 -12   3   30.35    2.35
  -2  12   3   24.41    2.64
  -2  12   3   25.60    2.50
   2  12  -3   26.46    2.40
   2  12  -3   27.86    2.47
   0 -12  -3  227.62   22.38
   0 -12  -3  219.46   18.80
   0 -12  -3  212.75   18.88
   0 -12  -3  226.82   17.41
   0  12  -3  222.20   18.85
   0  12  -3  215.18   17.48
   0  12  -3  223.93   22.34
   0  12  -3  241.60   22.30
   0  12  -3  211.73   18.77
  -2 -12  -3    1.59    1.00
  -2 -12  -3    0.03    0.54
  -2 -12  -3    0.56    0.59
  -2  12  -3    0.41    0.78
  -2  12  -3   -0.72    0.72
  -2  12  -3    0.16    0.69
   2  12   3    0.27    0.53
  -4 -12  -3    4.48    0.96
  -4 -12  -3    6.56    1.24
  -4 -12  -3    5.41    1.72
  -4  12  -3    1.80    1.22
  -4  12  -3    5.66    1.48
  -4  12  -3    4.46    1.18
  -5 -13   3    8.30    1.50
   5 -13  -3   10.95    1.56
   5 -13  -3    7.49    1.40
  -5  13   3   13.84    1.85
   5  13  -3    8.62    1.46
  -5  13   3    9.47    1.79
  -3 -13   3    5.82    0.91
  -3 -13   3    4.25    0.92
   3 -13  -3    4.23    1.01
   3 -13  -3    5.85    0.95
  -3  13   3    4.70    1.10
   3  13  -3    4.93    0.90
   3  13  -3    4.45    0.93
  -3  13   3    6.05    1.07
   1 -13  -3   33.90    2.77
   1 -13  -3   31.79    3.40
   1 -13  -3   25.76    3.31
   1 -13  -3   33.95    2.72
  -1  13   3   33.03    2.81
   1  13  -3   31.18    2.78
   1  13  -3   30.84    2.76
   1  13  -3   33.33    3.69
   1  13  -3   29.53    2.68
  -1  13   3   29.31    2.94
  -1 -13  -3   97.18    7.56
  -1 -13  -3  100.56    7.66
  -1 -13  -3   90.02    8.21
  -1 -13  -3   99.10    9.82
  -1  13  -3   90.50    7.70
  -1  13  -3   87.92    8.19
  -1  13  -3  109.24    8.33
   1  13   3   92.91    8.04
  -1  13  -3   91.28    9.69
  -1  13  -3  101.24    9.83
  -3 -13  -3    5.31    0.89
  -3 -13  -3    4.25    1.53
  -3 -13  -3    3.93    0.98
  -3  13  -3    5.91    1.12
  -3  13  -3    4.67    1.19
  -3  13  -3    4.41    1.18
  -5 -13  -3    1.77    1.02
  -5 -13  -3    1.06    1.77
  -5  13  -3   -0.96    1.18
  -5  13  -3    0.20    1.03
  -5  13  -3   -1.24    1.38
   6 -14  -3    2.28    1.08
   6 -14  -3    2.90    1.15
  -6  14   3    2.62    1.40
   6  14  -3    2.37    1.05
   4 -14  -3    3.87    1.04
  -4 -14   3    4.03    0.97
   4 -14  -3    4.21    1.01
   4  14  -3    2.79    0.92
   4  14  -3    4.21    0.93
  -4  14   3    4.56    1.11
  -4  14   3    5.34    1.29
   2 -14  -3   56.93    4.73
  -2 -14   3   53.24    4.74
   2 -14  -3   54.94    5.02
   2  14  -3   59.81    4.73
   2  14  -3   56.87    5.00
  -2  14   3   57.52    4.94
  -2  14   3   52.82    4.61
   0 -14  -3   38.78    4.18
   0 -14  -3   39.50    3.45
   0 -14  -3   40.73    3.28
   0  14  -3   36.97    3.55
   0  14  -3   46.45    4.44
   0  14   3   41.31    3.67
   0  14  -3   39.83    3.31
   0  14  -3   38.90    4.14
   0  14  -3   38.63    3.41
  -2 -14  -3    6.97    0.97
  -2 -14  -3    6.95    0.91
  -2 -14  -3    5.55    1.37
  -2  14  -3    4.87    1.06
  -2  14  -3    8.05    1.15
   2  14   3    4.68    0.81
  -2  14  -3    6.60    1.17
  -2  14  -3    5.81    1.06
  -4 -14  -3    2.71    0.91
  -4 -14  -3    3.75    1.05
  -4 -14  -3    7.22    1.85
  -4  14  -3    4.29    1.18
  -4  14  -3    5.89    1.35
   5 -15  -3    4.33    1.12
   5 -15  -3    3.12    1.08
  -5  15   3    6.06    1.40
  -5  15   3    4.86    1.50
   5  15  -3    1.44    0.85
   3 -15  -3    3.38    0.91
   3 -15  -3    3.69    0.81
  -3 -15   3    3.48    0.72
   3  15  -3    3.22    0.75
  -3  15   3    1.81    0.94
  -3  15   3    2.98    0.93
   3  15  -3    2.34    0.82
   1 -15  -3   70.14    6.20
   1 -15  -3   82.17    5.86
   1 -15  -3   69.15    7.43
   1  15  -3   75.48    7.60
  -1  15   3   68.73    6.23
  -1  15   3   72.79    5.88
   1  15  -3   72.66    6.22
   1  15  -3   67.57    6.19
   1  15  -3   71.18    5.80
  -1 -15  -3   30.96    2.98
  -1 -15  -3   36.70    2.88
  -1 -15  -3   35.46    2.77
  -1 -15  -3   33.06    3.66
  -1  15  -3   31.56    3.48
   1  15   3   29.06    2.78
  -1  15  -3   34.42    2.94
  -1  15  -3   33.07    2.86
  -1  15  -3   39.77    3.22
  -1  15  -3   29.06    2.95
  -1  15  -3   38.03    3.79
  -3 -15  -3    2.69    0.77
  -3 -15  -3    0.96    1.33
  -3 -15  -3    1.69    0.78
  -3  15  -3    2.16    1.07
  -3  15  -3    0.32    1.01
  -3  15  -3    2.23    0.96
  -3  15  -3    1.70    0.96
  -5 -15  -3   -1.21    0.86
  -5 -15  -3    2.77    1.89
  -5  15  -3    0.85    1.29
  -5  15  -3    0.44    1.07
   6 -16  -3    0.34    0.95
   6 -16  -3    0.89    1.05
  -6  16   3    0.98    1.36
   6  16  -3    1.74    1.00
  -4 -16   3   10.00    1.44
   4 -16  -3    5.58    1.23
   4 -16  -3    7.94    1.25
   4  16  -3    6.68    1.13
  -4  16   3   10.02    1.57
  -4  16   3    8.83    1.60
   2 -16  -3   11.16    1.25
   2 -16  -3   10.24    1.30
  -2 -16   3    9.68    1.03
  -2  16   3    8.14    1.30
   2  16  -3   10.75    1.25
  -2  16   3    8.37    1.27
   0 -16  -3   89.91   10.17
   0 -16  -3  100.43    8.53
   0 -16  -3   99.20    7.93
   0  16  -3  108.56   10.30
   0  16  -3   98.35    8.62
   0  16  -3  103.90    8.51
   0  16  -3  100.98    7.98
   0  16   3  107.18    9.21
  -2 -16  -3    2.68    0.69
  -2 -16  -3    2.13    0.66
  -2 -16  -3    2.23    1.10
  -2  16  -3    4.14    1.28
   2  16   3    1.19    0.72
  -2  16  -3    2.18    0.88
  -2  16  -3    1.84    0.90
  -2  16  -3    2.13    0.94
  -2  16  -3    3.37    0.81
  -4 -16  -3   16.56    3.27
  -4 -16  -3   27.02    2.68
  -4  16  -3   30.92    2.85
  -4  16  -3   24.54    2.73
   5 -17  -3    1.23    0.96
   5 -17  -3    1.80    1.04
  -5  17   3    2.45    1.10
  -5  17   3    0.37    1.17
   5  17  -3    1.61    0.88
   3 -17  -3    7.49    1.24
  -3 -17   3    9.14    1.13
   3 -17  -3   10.55    1.30
  -3  17   3    7.86    1.35
   3  17  -3    8.52    1.19
  -3  17   3    7.35    1.36
   1 -17  -3   62.12    4.84
   1 -17  -3   58.95    5.10
   1 -17  -3   57.62    6.12
   1  17  -3   57.43    5.13
  -1  17   3   57.24    4.72
  -1  17   3   53.78    4.99
   1  17  -3   57.63    4.78
   1  17  -3   60.22    6.33
  -1 -17  -3    1.37    0.47
  -1 -17  -3    0.93    0.87
  -1 -17  -3    0.33    0.63
  -1 -17  -3    1.21    0.50
  -1  17  -3    0.83    1.06
  -1  17  -3    0.64    0.85
  -1  17  -3   -0.19    0.70
  -1  17  -3    0.83    0.37
   1  17   3    1.88    0.74
  -1  17  -3    1.03    0.49
  -1  17  -3    1.61    0.59
  -3 -17  -3    1.02    0.67
  -3 -17  -3    1.81    1.34
  -3 -17  -3    1.90    0.77
  -3  17  -3   -0.20    0.85
  -3  17  -3    1.69    1.01
  -3  17  -3    0.76    1.04
  -3  17  -3    0.41    1.06
  -5 -17  -3    0.56    1.83
  -5 -17  -3    1.73    1.10
  -5  17  -3    0.04    1.05
  -5  17  -3    1.30    1.34
   6 -18  -3    0.58    1.06
   6 -18  -3    1.67    1.06
  -6  18   3   -1.38    1.24
   6  18  -3    0.78    0.91
   4 -18  -3    6.49    1.29
  -4 -18   3    7.22    1.21
   4 -18  -3    8.08    1.30
   4  18  -3    7.66    1.24
  -4  18   3    9.10    1.48
  -4  18   3    5.18    1.42
   2 -18  -3   15.53    1.50
  -2 -18   3   11.39    1.27
   2 -18  -3   12.09    1.40
  -2  18   3   12.96    1.59
   2  18  -3   11.64    1.39
  -2  18   3   12.08    1.50
   0 -18  -3   14.38    1.86
   0 -18  -3   16.88    1.52
   0 -18  -3   16.02    1.47
   0  18   3   17.80    1.81
   0  18  -3   15.98    2.30
   0  18  -3   14.86    1.43
   0  18  -3   15.29    1.57
   0  18  -3   14.66    1.66
   2 -18   3    2.95    0.60
  -2 -18  -3    1.13    1.05
  -2 -18  -3    1.13    0.62
  -2 -18  -3    2.46    0.66
  -2  18  -3    0.58    1.13
  -2  18  -3    1.67    0.91
  -2  18  -3    1.94    0.73
   2  18   3    1.27    0.81
  -2  18  -3    0.77    0.81
  -2  18  -3    0.20    0.87
  -4 -18  -3   -0.16    0.74
  -4 -18  -3    3.00    1.60
  -4  18  -3    0.93    1.08
  -4  18  -3    1.57    1.26
  -4  18  -3    0.98    0.98
   5 -19  -3    6.16    1.31
   5 -19  -3    6.85    1.38
  -5  19   3   12.14    1.83
   5  19  -3    7.25    1.28
  -5  19   3    8.29    1.81
   3 -19  -3   10.51    1.36
  -3 -19   3   11.61    1.36
   3 -19  -3    8.32    1.36
  -3  19   3   13.35    1.65
   3  19  -3   11.20    1.36
  -3  19   3    8.89    1.60
   1 -19  -3  152.74   11.83
   1 -19  -3  141.64   15.14
   1 -19  -3  154.36   12.72
  -1 -19   3  153.34   12.74
  -1  19   3  152.16   12.95
   1  19  -3  149.22   15.19
   1  19  -3  153.74   11.80
   1  19  -3  143.65   12.75
  -1  19   3  143.24   12.12
  -1 -19  -3   14.37    1.84
  -1 -19  -3   12.35    1.33
  -1  19  -3   11.76    1.29
  -1  19  -3   12.04    1.47
  -1  19  -3   13.44    1.34
  -1  19  -3   13.39    1.71
  -1  19  -3   15.89    2.07
   1  19   3   13.95    1.67
  -3 -19  -3    2.19    0.78
  -3 -19  -3    1.58    0.68
  -3 -19  -3    1.76    1.38
  -3  19  -3    1.20    1.06
  -3  19  -3    0.03    1.05
  -3  19  -3    0.81    0.89
  -3  19  -3    2.76    1.12
  -5 -19  -3    1.75    1.03
  -5 -19  -3    5.04    2.07
  -5  19  -3   -0.14    1.38
  -5  19  -3    1.78    1.22
   6 -20  -3    1.86    1.11
   6 -20  -3    1.15    1.11
  -6  20   3    3.20    1.53
   6  20  -3    2.41    1.07
  -4 -20   3   19.71    2.23
   4 -20  -3   15.12    1.83
   4 -20  -3   19.53    1.99
   4  20  -3   11.70    1.70
  -4  20   3   16.49    2.36
  -4  20   3   23.63    2.48
   2 -20  -3   13.19    1.47
   2 -20  -3   11.15    1.47
  -2 -20   3   11.29    1.23
   2 -20  -3   14.89    1.87
   2  20  -3   13.89    1.50
  -2  20   3   11.96    1.54
  -2  20   3   10.94    1.46
   0 -20  -3   30.56    3.64
   0 -20  -3   34.31    3.00
   0 -20  -3   35.24    2.87
   0  20   3   33.88    3.12
   0  20  -3   35.42    2.91
   0  20  -3   32.50    2.97
   0  20  -3   33.82    3.17
   0  20  -3   37.53    3.92
  -2 -20  -3   10.89    1.27
  -2 -20  -3   11.12    1.86
  -2 -20  -3   13.19    1.41
   2 -20   3   10.81    1.08
  -2  20  -3   12.20    1.50
  -2  20  -3   13.45    1.58
  -2  20  -3   11.43    1.44
   2  20   3   11.49    1.50
  -2  20  -3   11.96    1.65
  -2  20  -3   10.11    1.90
  -4 -20  -3    2.66    1.66
  -4 -20  -3    2.87    0.95
  -4  20  -3    3.40    1.17
  -4  20  -3    0.59    1.23
  -4  20  -3    2.04    1.33
   5 -21  -3    1.51    1.05
   5 -21  -3    4.10    1.12
  -5  21   3    6.85    1.48
   5  21  -3    2.27    0.87
  -5  21   3    5.12    1.57
  -3 -21   3    7.19    1.01
   3 -21  -3    7.18    1.23
   3 -21  -3    8.04    1.19
  -3  21   3    5.97    1.27
  -3  21   3    6.42    1.38
   3  21  -3    7.72    1.15
   1 -21  -3   52.52    4.60
   1 -21  -3   57.01    4.38
  -1 -21   3   54.26    4.60
   1 -21  -3   49.00    5.51
  -1  21   3   51.33    4.91
  -1  21   3   52.93    4.60
   1  21  -3   52.25    4.30
   1  21  -3   53.98    5.78
  -1 -21  -3    5.97    1.32
  -1 -21  -3    7.58    0.90
   1  21   3    6.55    1.15
  -1  21  -3    8.48    1.40
  -1  21  -3    7.93    1.11
  -1  21  -3    7.46    1.56
  -1  21  -3    6.13    0.90
  -3 -21  -3    3.53    1.48
  -3 -21  -3    5.82    0.98
  -3 -21  -3    3.99    0.78
  -3  21  -3    3.45    0.99
  -3  21  -3    4.45    1.27
  -3  21  -3    3.60    1.26
  -3  21  -3    5.15    1.34
  -5 -21  -3    6.54    2.27
  -5 -21  -3    7.39    1.48
  -5  21  -3    7.43    1.76
  -5  21  -3   12.08    1.88
   6 -22  -3    0.55    1.08
   6 -22  -3    1.94    1.13
  -6  22   3    1.17    1.43
   4 -22  -3    0.92    1.01
  -4 -22   3    1.86    0.77
   4 -22  -3    1.79    0.92
  -4  22   3    2.72    1.19
  -4  22   3    1.77    1.20
   4  22  -3    2.21    0.88
   2 -22  -3    3.24    0.99
   2 -22  -3    2.44    0.83
   2 -22  -3    3.80    0.71
  -2 -22   3    3.14    0.60
   2  22  -3    2.31    0.73
  -2  22   3    3.48    0.96
  -2  22   3    4.15    1.01
   0 -22  -3   10.85    1.20
   0 -22  -3   10.89    1.16
   0 -22  -3   10.20    1.55
   0  22  -3   11.77    1.27
   0  22  -3   10.91    1.41
   0  22  -3   11.09    1.95
   0  22   3   13.82    1.57
  -2 -22  -3   13.32    1.93
  -2 -22  -3   11.15    1.36
  -2 -22  -3   12.99    1.28
   2 -22   3    9.60    1.03
  -2  22  -3   12.99    1.96
   2  22   3   11.27    1.50
  -2  22  -3    9.29    1.51
  -2  22  -3   12.55    1.47
  -2  22  -3    8.47    1.58
  -4 -22  -3    1.51    1.60
  -4 -22  -3    1.48    0.89
  -4  22  -3    0.05    1.21
  -4  22  -3    2.90    1.16
  -4  22  -3    0.73    1.24
   5 -23  -3    0.96    1.02
   5 -23  -3    1.15    0.97
   5  23  -3    0.64    0.87
  -5  23   3    1.92    1.19
  -5  23   3    2.20    1.32
   3 -23  -3    1.05    0.73
  -3 -23   3    0.92    0.59
   3 -23  -3    2.26    0.94
  -3  23   3    1.41    1.05
  -3  23   3   -0.08    0.94
   3  23  -3    0.07    0.71
   1 -23  -3    0.46    0.43
  -1 -23   3    0.32    0.35
   1 -23  -3    0.98    0.80
   1 -23  -3    0.21    0.64
   1  23  -3    0.29    0.61
  -1  23   3    0.63    0.94
  -1  23   3    0.50    0.93
   1  23  -3   -0.01    1.30
   1  23  -3   -0.09    0.69
  -1 -23  -3    1.17    0.99
  -1 -23  -3    1.15    0.49
  -1  23  -3    1.59    1.24
  -1  23  -3    1.04    0.80
   1  23   3    2.49    0.94
  -1  23  -3    1.24    0.63
  -1  23  -3    1.38    1.11
  -3 -23  -3    6.59    1.71
  -3 -23  -3    7.08    1.16
  -3  23  -3    7.29    1.42
  -3  23  -3    7.23    1.46
  -3  23  -3    6.38    1.55
  -5 -23  -3    1.73    1.90
  -5 -23  -3    5.05    1.18
  -5  23  -3    2.27    1.51
  -5  23  -3    6.73    1.57
   6 -24  -3    1.46    1.15
   4 -24  -3    3.24    1.00
  -4 -24   3    3.09    0.86
   4 -24  -3    2.06    1.05
  -4  24   3    2.41    1.27
  -4  24   3    1.88    1.23
   4  24  -3    1.97    0.84
   2 -24  -3    4.20    1.07
   2 -24  -3    2.85    0.87
  -2 -24   3    3.43    0.63
   2 -24  -3    3.10    0.71
   2  24  -3    2.69    0.77
  -2  24   3    1.98    1.01
   2  24  -3    4.19    0.82
  -2  24   3    2.88    1.00
   0 -24  -3  167.23   13.07
   0 -24  -3  153.55   16.76
   0 -24  -3  164.44   14.10
   0 -24   3  153.69   13.44
   0  24  -3  162.17   14.21
   0  24  -3  179.27   16.85
   0  24  -3  169.53   13.11
   0  24   3  163.22   13.57
  -2 -24  -3    3.76    1.33
  -2 -24  -3    5.35    0.87
   2 -24   3    3.46    0.61
   2  24   3    2.46    1.04
  -2  24  -3    4.38    1.42
  -2  24  -3    5.30    1.04
  -2  24  -3    4.01    1.14
  -2  24  -3    4.83    1.21
  -4 -24  -3    2.34    0.94
  -4 -24  -3    3.55    1.70
  -4  24  -3    3.65    1.47
  -4  24  -3    3.74    1.44
  -4  24  -3    3.79    1.29
   5 -25  -3    2.52    1.10
   5 -25  -3    1.27    1.05
  -5  25   3    4.97    1.61
  -5  25   3    5.57    1.48
   5  25  -3    0.92    0.79
   3 -25  -3   29.94    2.81
  -3 -25   3   27.82    2.76
   3 -25  -3   25.20    2.67
  -3  25   3   31.61    2.96
   3  25  -3   28.54    2.78
  -3  25   3   28.38    3.15
  -1 -25   3   29.01    2.44
   1 -25  -3   28.36    2.43
   1 -25  -3   23.62    2.96
   1 -25  -3   29.24    2.49
  -1  25   3   23.71    2.61
  -1  25   3   24.52    2.91
   1  25  -3   27.35    2.33
   1  25  -3   27.41    3.42
   1  25  -3   24.13    2.64
   1 -25   3   42.56    3.90
  -1 -25  -3   48.23    5.37
  -1 -25  -3   50.12    4.42
  -1  25  -3   55.67    4.82
  -1  25  -3   53.04    5.48
   1  25   3   46.34    4.18
  -1  25  -3   49.03    4.17
  -1  25  -3   46.81    4.24
  -3 -25  -3    6.55    1.15
  -3 -25  -3    6.60    1.73
  -3  25  -3    8.11    1.46
  -3  25  -3    7.85    1.49
  -3  25  -3    7.97    1.62
  -5 -25  -3    2.69    1.01
  -5  25  -3    3.40    1.56
   4 -26  -3    0.22    0.84
   4 -26  -3   -1.36    0.91
   4  26  -3    0.50    0.72
  -4  26   3   -0.08    1.14
  -4  26   3    0.68    1.19
  -2 -26   3   14.70    1.47
   2 -26  -3   14.19    1.55
   2 -26  -3   11.77    1.55
   2 -26  -3   13.68    1.84
  -2  26   3   12.97    1.75
  -2  26   3   13.50    1.88
   2  26  -3   15.88    1.69
   2  26  -3   13.19    1.43
   0 -26  -3   27.08    3.62
   0 -26  -3   35.38    2.88
   0 -26   3   30.70    2.82
   0 -26  -3   33.96    3.01
   0  26  -3   34.90    2.89
   0  26  -3   35.21    3.23
   0  26  -3   36.72    3.97
   0  26   3   33.49    3.04
  -2 -26  -3    3.94    1.38
   2 -26   3    3.40    0.66
  -2 -26  -3    4.40    0.86
  -2  26  -3    4.68    1.03
  -2  26  -3    6.04    1.24
  -2  26  -3    4.68    1.47
  -2  26  -3    3.98    1.25
   2  26   3    5.09    1.17
  -4 -26  -3    1.42    0.80
  -4 -26  -3    0.44    1.52
  -4  26  -3    1.09    1.18
  -4  26  -3    1.28    1.33
  -4  26  -3    1.61    1.42
   5 -27  -3    3.56    1.18
   5 -27  -3    3.00    1.21
  -5  27   3    2.46    1.47
   5  27  -3    1.52    0.98
   3 -27  -3   22.16    2.48
  -3 -27   3   25.60    2.39
   3 -27  -3   26.73    2.61
  -3  27   3   24.45    2.65
  -3  27   3   21.34    2.80
   3  27  -3   26.33    2.58
   1 -27  -3    1.85    0.55
  -1 -27   3    2.13    0.48
   1 -27  -3    1.75    0.76
   1 -27  -3    2.20    0.94
  -1  27   3    2.31    1.08
   1  27  -3    3.20    1.60
   1  27  -3    1.76    0.90
  -1  27   3    1.84    1.12
   1  27  -3    2.53    0.71
   1 -27   3   12.44    1.43
  -1 -27  -3   14.46    1.99
  -1 -27  -3   12.80    1.42
  -1  27  -3   13.25    1.58
  -1  27  -3   13.41    2.13
  -1  27  -3   11.36    1.93
   1  27   3   16.04    1.83
  -1  27  -3   13.21    1.42
  -3 -27  -3    4.40    0.98
  -3 -27  -3    5.99    1.67
  -3  27  -3    6.41    1.52
  -3  27  -3    4.35    1.38
  -3  27  -3    5.09    1.34
   4 -28  -3    3.97    1.16
   4 -28  -3    6.28    1.23
  -4  28   3    4.33    1.46
  -4  28   3    4.40    1.47
   4  28  -3    3.22    0.97
   2 -28  -3    1.77    0.99
   2 -28  -3    1.61    0.88
  -2 -28   3    3.22    0.61
   2 -28  -3    2.75    0.71
   2  28  -3    3.47    0.74
  -2  28   3    0.01    1.04
  -2  28   3    1.50    1.01
   2  28  -3    1.51    0.82
   0 -28   3   14.49    1.52
   0 -28  -3   17.21    1.57
   0 -28  -3   16.13    1.53
   0 -28  -3   13.09    1.92
   0  28  -3   14.34    2.40
   0  28  -3   14.65    1.59
   0  28  -3   14.50    1.81
   0  28   3   17.39    1.81
  -2 -28  -3   10.60    1.26
   2 -28   3    8.60    1.00
  -2 -28  -3   10.05    1.83
  -2  28  -3    8.49    1.83
  -2  28  -3    8.65    1.66
  -2  28  -3    8.91    1.52
  -2  28  -3    9.13    1.37
  -4 -28  -3    1.00    0.88
  -4 -28  -3    1.19    1.57
  -4  28  -3    2.86    1.44
  -4  28  -3    0.28    1.24
  -4  28  -3    1.27    1.36
   5 -29  -3    0.27    1.05
   5 -29  -3    1.88    1.06
  -5  29   3    2.31    1.45
   5  29  -3   -1.09    0.69
   3 -29  -3   22.17    2.33
  -3 -29   3   22.64    2.23
   3 -29  -3   24.24    2.42
   3  29  -3   21.20    2.40
  -3  29   3   23.31    2.56
  -3  29   3   20.97    2.72
  -1 -29   3   10.23    1.10
   1 -29  -3    9.20    1.26
   1 -29  -3   10.46    1.57
   1 -29  -3    9.66    1.16
  -1  29   3    8.19    1.67
  -1  29   3   10.38    1.54
   1  29  -3    9.26    1.48
   1  29  -3   10.52    1.18
   1  29  -3    9.29    2.09
  -1 -29  -3   12.08    1.38
  -1 -29  -3   12.21    1.91
  -1  29  -3   12.84    1.37
   1  29   3   12.94    1.80
  -1  29  -3   13.00    1.54
  -1  29  -3    8.44    1.89
  -1  29  -3   13.03    2.11
  -3 -29  -3    2.62    0.82
  -3 -29  -3    1.14    1.37
  -3  29  -3    1.95    1.23
  -3  29  -3    0.80    1.13
  -3  29  -3    0.21    1.25
   4 -30  -3   10.54    1.64
   4 -30  -3   14.98    1.80
  -4  30   3   13.02    2.20
   4  30  -3    9.41    1.54
  -4  30   3   13.54    2.08
   2 -30  -3   18.51    1.84
   2 -30  -3   15.00    2.12
   2 -30  -3   18.04    1.89
  -2 -30   3   16.77    1.69
   2  30  -3   16.09    1.65
  -2  30   3   18.12    2.23
  -2  30   3   14.79    1.98
   2  30  -3   18.51    2.06
   0 -30  -3   27.15    2.36
   0 -30   3   24.67    2.33
   0 -30  -3   24.00    2.96
   0 -30  -3   26.39    2.44
   0  30  -3   25.56    2.35
   0  30  -3   31.41    3.47
   0  30   3   26.69    2.84
   0  30   3   26.00    2.59
   0  30  -3   24.25    2.66
   2 -30   3    2.33    0.67
  -2 -30  -3    2.45    0.77
  -2 -30  -3    3.24    1.39
  -2  30  -3    2.09    1.40
  -2  30  -3    4.45    1.20
  -2  30  -3    3.96    1.39
  -2  30  -3    3.71    1.03
  -4 -30  -3    0.45    0.78
  -4 -30  -3    1.85    1.57
  -4  30  -3   -0.03    1.33
  -4  30  -3    0.59    1.34
  -4  30  -3   -1.90    1.28
   5 -31  -3    0.49    1.07
   5 -31  -3    1.02    1.01
  -5  31   3    2.17    1.53
   5  31  -3    1.14    0.90
   3 -31  -3   44.75    4.12
  -3 -31   3   44.20    3.90
   3 -31  -3   42.80    3.90
  -3  31   3   38.69    3.98
  -3  31   3   44.13    4.37
   3  31  -3   42.95    4.11
   1 -31  -3    1.49    0.96
   1 -31  -3    1.70    0.80
   1 -31  -3    2.44    0.63
  -1 -31   3    2.25    0.54
  -1  31   3    1.82    1.26
  -1  31   3    1.85    1.12
   1  31  -3    0.80    1.56
   1  31  -3    2.04    0.73
   1  31  -3    1.09    1.02
  -1 -31  -3    2.09    0.65
  -1 -31  -3    3.86    1.29
   1  31   3    4.01    1.19
  -1  31  -3    2.95    1.42
  -1  31  -3    1.90    0.75
  -1  31  -3    1.44    1.40
  -1  31  -3    1.90    0.97
  -3 -31  -3   -0.04    1.34
  -3 -31  -3    2.34    0.82
  -3  31  -3    2.00    1.36
  -3  31  -3    2.00    1.28
  -3  31  -3    1.95    1.18
   4 -32  -3   10.82    1.67
   4 -32  -3   15.54    1.84
   4  32  -3    9.28    1.65
  -4  32   3   11.39    2.14
  -4  32   3   12.34    2.03
   2 -32  -3   -0.06    0.97
  -2 -32   3    0.04    0.53
   2 -32  -3    0.07    0.62
   2 -32  -3   -0.16    0.84
  -2  32   3    1.53    1.19
   2  32  -3    0.87    0.92
  -2  32   3    0.52    1.08
   2  32  -3    1.39    0.67
   0 -32  -3    7.27    1.06
   0 -32  -3    7.82    0.95
   0 -32   3    7.76    0.97
   0 -32  -3    5.79    1.32
   0  32  -3    6.95    0.89
   0  32  -3    6.59    1.11
   0  32   3    9.10    1.37
   0  32  -3    8.10    1.37
   0  32   3    8.50    1.70
   0  32  -3    8.13    1.90
   2 -32   3    6.93    0.94
  -2 -32  -3    9.83    1.86
  -2 -32  -3   10.18    1.26
  -2  32  -3    8.29    1.39
  -2  32  -3    8.48    1.51
  -2  32  -3    9.39    1.81
  -2  32  -3    8.98    1.86
  -4 -32  -3    1.04    0.85
  -4 -32  -3   -0.39    1.55
  -4  32  -3    3.18    1.46
  -4  32  -3    0.46    1.36
  -4  32  -3    0.24    1.42
   5 -33  -3    0.07    1.08
   5 -33  -3    0.41    1.01
   5  33  -3    1.10    1.05
  -5  33   3   -0.04    1.42
   3 -33  -3   11.20    1.72
   3 -33  -3   15.33    1.80
   3  33  -3   13.70    1.82
  -3  33   3   11.03    2.04
  -3  33   3   15.35    2.00
   1 -33  -3   13.22    1.89
  -1 -33   3   13.84    1.35
   1 -33  -3   12.71    1.47
   1 -33  -3   12.81    1.51
   1  33  -3   12.46    1.84
  -1  33   3   12.77    2.07
   1  33  -3   10.70    2.40
  -1  33   3    8.60    1.68
   1  33  -3   14.56    1.41
  -1 -33  -3    1.10    0.62
  -1 -33  -3    1.90    1.28
  -1  33  -3    2.21    1.01
  -1  33  -3    2.31    0.78
   1  33   3    2.32    1.17
  -1  33  -3    0.82    1.44
  -1  33  -3    1.45    1.42
  -3 -33  -3    1.52    0.76
  -3 -33  -3    0.99    1.40
  -3  33  -3    1.23    1.18
  -3  33  -3    2.77    1.39
  -3  33  -3    1.40    1.28
   4 -34  -3    5.33    1.25
   4 -34  -3    4.16    1.27
  -4  34   3    4.40    1.54
   4  34  -3    4.54    1.22
  -4  34   3    5.67    1.72
   2 -34  -3   12.58    1.45
   2 -34  -3   11.38    1.53
  -2 -34   3   12.28    1.30
   2 -34  -3   12.06    1.77
  -2  34   3    8.00    1.81
  -2  34   3    9.71    1.66
   2  34  -3    8.97    1.63
   2  34  -3   10.05    1.26
   0 -34  -3   14.68    2.09
   0 -34  -3   17.79    1.73
   0 -34  -3   19.27    1.79
   0  34   3   19.31    2.45
   0  34  -3   17.67    1.76
   0  34  -3   14.66    2.02
   0  34   3   17.39    2.13
   0  34  -3   15.62    2.66
   0  34  -3   15.96    1.57
  -2 -34  -3    1.63    1.35
   2 -34   3    2.29    0.71
  -2 -34  -3    3.53    0.83
  -2  34  -3    2.00    1.21
  -2  34  -3    2.27    1.41
  -2  34  -3    2.38    1.04
  -2  34  -3    2.59    1.41
  -4 -34  -3    0.75    0.87
  -4 -34  -3    0.30    1.60
  -4  34  -3    0.57    1.47
  -4  34  -3    2.32    1.47
  -4  34  -3   -1.70    1.30
   5 -35  -3   -0.77    1.13
   5 -35  -3    1.01    1.08
   5  35  -3    2.01    1.12
  -5  35   3   -0.71    1.42
   3 -35  -3    2.99    1.16
   3 -35  -3    4.47    1.09
   3  35  -3    5.16    1.22
  -3  35   3    5.30    1.47
  -3  35   3    6.84    1.62
   1 -35  -3    3.70    0.77
   1 -35  -3    2.82    0.95
   1 -35  -3    3.17    1.13
  -1 -35   3    3.64    0.66
   1  35  -3    2.78    1.25
  -1  35   3    3.24    1.50
   1  35  -3    4.12    1.81
   1  35  -3    4.04    0.86
  -1  35   3    1.62    1.18
  -1 -35  -3   25.18    2.39
  -1 -35  -3   23.58    3.08
  -1  35  -3   31.14    2.50
  -1  35  -3   17.25    2.98
  -1  35  -3   26.72    3.20
   1  35   3   25.81    2.88
  -1  35  -3   20.65    2.25
  -3 -35  -3    5.13    1.04
  -3 -35  -3    3.16    1.59
  -3  35  -3    5.72    1.50
  -3  35  -3    8.81    1.46
  -3  35  -3    5.13    1.62
   4 -36  -3    9.54    1.61
   4 -36  -3   11.26    1.67
  -4  36   3   11.00    2.05
   4  36  -3    8.58    1.58
  -4  36   3   13.52    2.26
   2 -36  -3   14.34    1.85
   2 -36  -3   11.57    1.48
   2 -36  -3   12.99    1.60
  -2  36   3   11.55    1.74
   2  36  -3    8.83    1.72
   2  36  -3    9.57    1.27
  -2  36   3   10.09    1.92
   0 -36  -3    6.05    1.01
   0 -36  -3    4.92    1.18
   0 -36  -3    4.13    0.79
   0  36   3    5.16    1.22
   0  36  -3    5.97    1.85
   0  36  -3    4.26    0.80
   0  36   3    4.28    1.66
   0  36  -3    3.33    1.21
   0  36  -3    6.66    1.06
  -2 -36  -3    6.42    1.05
  -2 -36  -3    4.90    1.63
   2 -36   3    5.61    0.92
  -2  36  -3    7.32    1.29
  -2  36  -3    6.30    1.42
  -2  36  -3    3.78    1.59
  -2  36  -3    7.61    1.77
  -4 -36  -3    2.84    1.71
  -4 -36  -3    5.63    1.14
  -4  36  -3    1.54    1.53
  -4  36  -3    4.04    1.78
  -4  36  -3    4.99    1.65
   5 -37  -3    6.27    1.46
   5 -37  -3    5.12    1.45
  -5  37   3    8.14    2.03
   5  37  -3    5.09    1.34
   3 -37  -3    7.05    1.29
   3 -37  -3    5.52    1.32
   3  37  -3    5.98    1.38
  -3  37   3    6.28    1.61
  -3  37   3    9.52    1.84
   1 -37  -3    4.00    1.19
   1 -37  -3    3.13    0.79
   1 -37  -3    3.41    0.99
   1  37  -3    4.49    0.88
   1  37  -3    3.93    1.88
  -1  37   3    2.88    1.59
   1  37  -3    3.25    1.35
   1  37  -3    3.67    0.77
  -1  37   3    1.66    1.21
  -1 -37  -3   33.97    3.82
  -1 -37  -3   32.32    3.06
  -1  37  -3   26.37    3.71
  -1  37  -3   37.51    4.04
  -1  37  -3   29.86    2.90
   1  37   3   32.99    3.46
  -1  37  -3   34.45    3.05
  -3 -37  -3    2.56    1.60
  -3 -37  -3    2.80    0.86
  -3  37  -3    3.27    1.48
  -3  37  -3   -0.38    1.14
  -3  37  -3    3.17    1.41
   4 -38  -3    4.97    1.32
   4 -38  -3    6.33    1.33
  -4  38   3    2.66    1.53
  -4  38   3    6.58    1.82
   4  38  -3    3.28    1.26
   2 -38  -3   13.22    1.70
   2 -38  -3   15.38    1.80
   2 -38  -3   14.95    1.96
  -2  38   3   14.73    1.94
  -2  38   3   10.86    2.18
   0 -38  -3   21.52    2.23
   0 -38  -3   24.83    2.23
   0 -38  -3   17.62    2.64
   0  38  -3   24.80    2.60
   0  38   3   25.52    2.76
   0  38  -3   23.41    3.32
   0  38  -3   27.98    2.25
   0  38   3   25.19    3.05
  -2 -38  -3    7.51    1.08
   2 -38   3    4.41    0.88
  -2 -38  -3    3.01    1.57
  -2  38  -3    5.51    1.70
  -2  38  -3    7.50    1.50
  -2  38  -3    5.91    1.25
  -2  38  -3    4.92    1.67
  -4 -38  -3    0.56    1.63
  -4 -38  -3    1.03    0.86
  -4  38  -3   -0.62    1.50
  -4  38  -3    0.80    1.48
  -4  38  -3    0.13    1.49
   5 -39  -3    4.14    1.35
  -5 -39   3    4.80    2.06
   5 -39  -3    4.60    1.38
  -5  39   3    3.20    1.76
   5  39  -3    1.35    1.07
   3 -39  -3   11.11    1.64
   3 -39  -3   10.88    1.64
  -3  39   3    9.65    1.92
  -3  39   3    9.00    1.80
   1 -39  -3   19.99    1.87
   1 -39  -3   15.43    2.14
   1 -39  -3   14.43    1.83
   1  39  -3   13.83    2.26
  -1  39   3   15.21    2.09
   1  39  -3   18.30    1.69
   1  39  -3   13.40    2.83
  -1  39   3   14.39    2.42
  -1 -39  -3   71.89    5.98
  -1 -39  -3   69.43    7.20
  -1  39  -3   62.53    5.61
  -1  39  -3   70.65    5.69
  -1  39  -3   59.75    6.54
  -1  39  -3   66.79    7.29
  -3 -39  -3    3.99    1.67
  -3 -39  -3    2.39    0.85
  -3  39  -3    1.83    1.37
  -3  39  -3    1.53    1.25
  -3  39  -3    1.54    1.48
   4 -40  -3    2.25    1.16
   4 -40  -3    3.47    1.25
  -4  40   3    0.74    1.44
   4  40  -3    4.29    1.29
   2 -40  -3    4.80    1.23
   2 -40  -3    2.28    1.10
   2 -40  -3    2.42    0.87
  -2  40   3   -0.50    1.21
   2  40  -3    4.24    1.41
  -2  40   3    0.94    1.49
   0 -40  -3   14.71    2.16
   0 -40  -3   16.03    1.84
   0 -40  -3   18.63    1.83
   0  40  -3   15.86    2.83
   0  40  -3   18.85    2.25
   0  40  -3   18.73    1.88
   0  40   3   20.02    2.29
   0  40   3   14.35    2.50
  -2 -40  -3    1.96    1.44
   2 -40   3    1.50    0.76
  -2 -40  -3    2.08    0.79
  -2  40  -3    2.89    1.59
  -2  40  -3    2.87    1.51
  -2  40  -3    2.20    1.27
  -2  40  -3    2.21    1.08
  -4 -40  -3   -0.87    1.70
  -4 -40  -3    0.46    0.87
  -4  40  -3    0.56    1.54
  -4  40  -3    2.59    1.62
  -4  40  -3    0.59    1.57
   5 -41  -3    1.44    1.26
   3 -41  -3    3.76    1.10
   3 -41  -3    1.35    1.12
  -3  41   3    2.23    1.52
  -3  41   3    4.83    1.51
   3  41  -3    1.71    1.31
  -1 -41   3   31.13    3.14
   1 -41  -3   26.97    3.44
   1 -41  -3   32.28    2.92
   1 -41  -3   30.03    2.86
   1  41  -3   32.61    3.41
   1  41  -3   30.65    4.07
  -1  41   3   23.31    2.96
   1  41  -3   30.51    2.67
  -1  41   3   22.41    3.45
  -1 -41  -3   14.23    2.18
  -1 -41  -3   10.95    1.46
  -1  41  -3   12.05    2.31
  -1  41  -3   11.95    1.50
  -1  41  -3   11.69    1.71
  -1  41  -3   13.12    2.47
  -3 -41  -3    2.37    1.71
  -3 -41  -3    5.55    1.10
  -3  41  -3    5.75    1.56
  -3  41  -3    4.66    1.76
  -3  41  -3    4.63    1.39
  -4 -42   3    1.29    1.69
   4 -42  -3    1.88    1.22
   4 -42  -3    1.90    1.13
   4  42  -3    3.14    1.23
  -4  42   3    4.47    1.64
   2 -42  -3    1.43    1.13
   2 -42  -3    0.03    0.72
   2 -42  -3    2.60    1.10
  -2 -42   3    2.80    1.29
   2  42  -3    1.08    1.33
  -2  42   3    2.07    1.51
  -2  42   3    1.64    1.33
   0 -42  -3    3.69    0.86
   0 -42  -3    4.31    1.07
   0 -42  -3    3.68    1.26
   0  42  -3    6.04    1.40
   0  42  -3    1.91    1.92
   0  42   3    3.69    1.77
   0  42   3    1.56    1.21
   0  42  -3    3.32    1.08
   2 -42   3    3.14    0.86
  -2 -42  -3    3.89    1.58
  -2 -42  -3    3.88    0.95
  -2  42  -3    3.23    1.19
  -2  42  -3    4.04    1.76
  -2  42  -3    6.07    1.47
  -2  42  -3    2.55    1.56
  -4  42  -3    4.22    1.65
  -3 -43   3   10.24    1.96
   3 -43  -3    7.90    1.44
   3 -43  -3    6.80    1.47
  -3  43   3    7.58    1.84
   3  43  -3    8.69    1.75
  -3  43   3    8.98    1.98
   1 -43  -3    2.92    1.07
   1 -43  -3    2.58    1.23
   1 -43  -3    2.10    0.78
   1  43  -3    3.75    1.52
   1  43  -3    3.84    0.92
   1  43  -3   -1.24    1.80
  -1  43   3    1.33    1.34
  -1  43   3   -1.01    1.62
  -1 -43  -3   36.75    4.36
  -1 -43  -3   43.24    3.59
  -1  43  -3   33.21    3.35
  -1  43  -3   42.92    3.53
  -1  43  -3   43.14    4.61
  -1  43  -3   23.65    4.17
  -3 -43  -3    1.46    0.85
  -3 -43  -3    0.15    1.57
  -3  43  -3    1.48    1.49
  -3  43  -3    1.03    1.32
  -3  43  -3    1.48    1.46
   4 -44  -3   12.36    1.98
  -4 -44   3   15.85    2.72
   4 -44  -3   15.96    2.13
  -4  44   3   15.35    2.45
   2 -44  -3    3.32    0.92
   2 -44  -3    3.93    1.22
   2 -44  -3    0.35    1.08
  -2 -44   3    1.06    1.20
  -2  44   3   -0.48    1.28
  -2  44   3    2.28    1.61
   2  44  -3    1.66    1.44
   0 -44  -3   41.66    3.57
   0 -44  -3   31.59    4.14
   0 -44  -3   37.35    3.39
   0  44   3   37.86    3.93
   0  44  -3   38.77    4.73
   0  44  -3   38.21    3.87
   0  44  -3   42.66    3.41
  -2 -44  -3   -0.17    0.72
  -2 -44  -3   -0.64    1.45
   2 -44   3   -0.02    0.77
  -2  44  -3    1.87    1.45
  -2  44  -3    2.67    1.29
  -2  44  -3   -0.19    1.56
  -2  44  -3    0.51    1.03
   3 -45  -3    3.39    1.12
  -3 -45   3    5.06    1.64
   3 -45  -3    3.17    1.24
  -3  45   3    3.95    1.61
   3  45  -3    1.41    1.41
   1 -45  -3    4.71    1.20
   1 -45  -3    4.87    1.03
   1 -45  -3    6.68    1.45
   1  45  -3    6.42    1.69
   1  45  -3    6.65    1.05
  -1  45   3    4.96    1.56
   1  45  -3    3.79    2.15
  -1  45   3    3.58    1.84
  -1 -45  -3    0.65    0.70
  -1 -45  -3   -0.66    1.35
  -1  45  -3    0.35    1.16
  -1  45  -3    1.29    1.64
  -1  45  -3   -2.11    1.69
  -3 -45  -3    1.20    0.85
  -3 -45  -3    2.61    1.72
  -3  45  -3    1.31    1.44
  -3  45  -3    1.22    1.60
   4 -46  -3    8.15    1.64
  -4 -46   3    9.28    2.20
   4 -46  -3   11.64    1.76
  -4  46   3    8.63    2.05
   4  46  -3    4.52    1.59
  -2 -46   3    5.56    1.44
   2 -46  -3    8.93    1.47
   2 -46  -3    4.20    1.07
   2 -46  -3    4.63    1.29
  -2  46   3    5.12    1.60
  -2  46   3    2.56    1.71
   2  46  -3    3.23    1.61
   0 -46  -3   18.30    2.70
   0 -46  -3   24.19    2.35
   0 -46  -3   25.00    2.37
   0  46   3   17.07    2.56
   0  46  -3   21.22    3.48
   0  46  -3   25.30    2.31
   0  46  -3   26.55    2.79
  -2 -46  -3   14.75    1.62
   2 -46   3    8.64    1.24
  -2 -46  -3    9.18    2.21
  -2  46  -3   10.75    2.35
  -2  46  -3   10.20    1.84
  -3 -47   3    6.74    1.79
   3 -47  -3    7.75    1.43
   3 -47  -3    5.95    1.46
  -3  47   3    7.78    1.84
   3  47  -3    5.07    1.69
   1 -47  -3    3.26    1.17
   1 -47  -3    4.90    1.42
   1 -47  -3    4.95    1.04
   1  47  -3    7.46    1.08
  -1  47   3    6.20    2.00
   1  47  -3    3.73    2.21
   1  47  -3    4.83    1.68
  -1  47   3    2.80    1.43
  -1 -47  -3   13.35    1.73
  -1 -47  -3   14.27    1.63
  -1 -47  -3   14.87    2.29
  -1  47  -3   10.28    2.42
  -1  47  -3    7.81    2.45
  -1  47  -3   13.72    1.86
  -3 -47  -3    3.57    0.99
  -3 -47  -3    1.28    1.77
  -3  47  -3    1.06    1.50
  -3  47  -3    1.50    1.72
  -4 -48   3    4.22    1.82
   4 -48  -3    3.13    1.38
   4 -48  -3    5.63    1.45
  -4  48   3    6.61    1.91
   4  48  -3    1.88    1.48
   2 -48  -3    0.38    0.79
  -2 -48   3   -0.18    1.20
   2 -48  -3   -0.19    1.09
  -2  48   3    0.37    1.37
   2  48  -3    2.73    1.57
   0 -48  -3    3.95    1.15
   0 -48  -3    2.39    0.88
   0 -48  -3    2.86    1.23
   0  48  -3    4.49    2.14
   0  48  -3    3.70    1.46
   0  48   3    5.01    1.79
   0  48  -3    5.98    1.18
   2 -48   3    3.99    1.00
  -2 -48  -3    4.77    1.07
  -2 -48  -3    4.16    1.81
  -2  48  -3    4.03    1.48
  -2  48  -3    5.75    2.00
   3 -49  -3    2.91    1.11
  -3 -49   3    2.90    1.53
   3 -49  -3    1.44    1.23
   3  49  -3    2.36    1.58
  -3  49   3    0.06    1.50
   1 -49  -3    4.27    1.04
   1 -49  -3    4.10    1.23
   1 -49  -3    7.95    1.50
  -1  49   3    5.38    1.58
   1  49  -3    4.65    2.27
   1  49  -3    4.07    1.65
  -1 -49  -3   -0.05    1.35
  -1 -49  -3    0.29    0.74
  -1 -49  -3    1.11    1.03
  -1  49  -3    2.29    1.75
  -1  49  -3    2.63    1.31
   1  49   3   -0.14    1.78
  -1  49  -3    1.84    1.98
  -3 -49  -3    0.55    0.88
  -3 -49  -3   -0.82    1.71
  -3  49  -3    2.90    1.79
  -3  49  -3   -0.15    1.46
   4 -50  -3    3.12    1.40
  -4 -50   3    2.05    1.73
   4 -50  -3    3.38    1.29
   4  50  -3    3.86    1.72
  -4  50   3    0.76    1.66
   2 -50  -3    7.90    1.52
   2 -50  -3    6.47    1.29
   2  50  -3    5.56    1.81
  -2  50   3    6.37    1.69
   0 -50  -3    2.38    0.88
   0 -50  -3    2.92    1.12
   0 -50  -3    2.50    1.17
   0  50  -3    4.85    1.18
   0  50  -3    5.21    1.53
   0  50   3    1.62    1.65
   0  50  -3    1.90    2.06
   2 -50   3    7.85    1.26
  -2 -50  -3    7.89    1.25
  -2 -50  -3    6.12    1.99
  -2  50  -3    5.46    2.12
  -2  50  -3    6.71    1.67
   3 -51  -3    2.19    1.32
  -3 -51   3    1.91    1.41
   3 -51  -3    3.08    1.21
   3  51  -3    5.67    1.88
  -3  51   3    1.00    1.59
   1 -51  -3   12.17    1.83
   1 -51  -3    8.20    1.36
   1 -51  -3    8.94    1.55
   1  51  -3    9.10    2.03
  -1  51   3    6.64    1.72
   1  51  -3    7.79    2.54
  -1 -51  -3    5.45    1.34
  -1 -51  -3    7.44    1.20
  -1 -51  -3    6.80    1.71
   1  51   3    5.50    2.06
  -1  51  -3    3.81    2.24
  -1  51  -3    5.90    2.01
  -1  51  -3    8.50    1.57
  -3  51  -3    1.85    1.58
   2 -52  -3    1.12    0.93
   2 -52  -3    3.96    1.30
  -2  52   3   -0.02    1.44
   2  52  -3    1.51    1.65
   0 -52  -3    8.92    1.38
   0 -52  -3    7.84    1.65
   0 -52  -3    9.94    1.53
   0  52  -3    9.67    1.90
   0  52   3    8.67    2.04
   0  52  -3    9.54    2.57
   0  52  -3   11.00    1.49
  -2 -52  -3    2.43    1.74
  -2 -52  -3    0.68    0.81
   2 -52   3    0.89    0.94
  -2  52  -3    0.87    1.82
  -2  52  -3    2.05    1.44
  -3 -53   3    3.42    1.51
   3 -53  -3    5.47    1.49
   3 -53  -3    5.60    1.41
  -3  53   3    3.20    1.70
   3  53  -3    5.60    1.94
   1 -53  -3    3.74    1.32
   1 -53  -3    5.04    1.09
   1  53  -3    4.20    2.41
   1  53  -3    5.67    1.78
  -1  53   3    2.48    1.50
  -1 -53  -3   -0.02    1.09
  -1 -53  -3    0.17    1.26
  -1 -53  -3    0.96    0.78
   1  53   3   -0.13    1.78
  -1  53  -3   -0.01    1.19
  -1  53  -3    1.38    1.89
  -1  53  -3   -2.77    1.90
   2 -54  -3   -0.73    1.14
   2 -54  -3   -0.46    0.89
  -2  54   3   -0.77    1.29
   2  54  -3    0.04    1.59
   2  54  -3    1.69    2.37
   0 -54  -3   10.88    1.55
   0 -54  -3    9.71    1.82
   0 -54  -3   10.25    1.63
   0  54   3    7.96    2.07
   0  54  -3   12.21    2.09
   0  54  -3   12.83    1.62
   0  54  -3    8.81    2.62
  -2 -54  -3    1.13    0.89
  -2 -54  -3    0.66    1.65
   2 -54   3    3.02    1.06
  -2  54  -3    1.39    1.46
  -2  54  -3    0.72    1.85
   3 -55  -3    4.25    1.38
   3 -55  -3    5.20    1.53
  -3  55   3    3.17    1.65
   3  55  -3    4.86    2.00
   1 -55  -3    2.53    0.99
   1 -55  -3    2.53    1.27
  -1  55   3    3.47    1.55
   1  55  -3    3.66    2.37
   1  55  -3    4.60    1.75
  -1 -55  -3    2.45    1.37
  -1 -55  -3    2.96    1.18
  -1 -55  -3    1.68    0.87
  -1  55  -3   -1.25    1.24
  -1  55  -3    3.65    2.21
   1  55   3    6.26    2.12
   2 -56  -3    0.87    1.26
   2 -56  -3   -0.81    0.88
   2  56  -3    3.28    2.46
  -2  56   3    0.54    1.46
   2  56  -3   -0.52    1.63
   0 -56  -3   16.32    2.36
   0 -56  -3   16.58    2.01
   0 -56  -3   15.74    2.04
   0  56  -3   12.89    3.12
   0  56  -3   18.30    2.57
   0  56  -3   18.13    2.02
   0  56   3   10.32    2.13
  -2 -56  -3    0.03    1.60
   2 -56   3    1.29    1.06
  -2 -56  -3    1.33    0.90
  -2  56  -3    0.88    1.42
  -2  56  -3    1.17    1.93
   3 -57  -3    4.00    1.47
   3  57  -3    3.04    1.80
   1 -57  -3   -0.83    0.83
   1 -57  -3    0.68    1.17
   1  57  -3    1.08    2.28
   1  57  -3   -0.16    1.53
  -1  57   3   -0.71    1.41
  -1 -57  -3    2.32    1.37
  -1 -57  -3    3.47    0.98
  -1 -57  -3    2.68    1.22
   1  57   3    2.71    1.92
  -1  57  -3    1.58    1.31
  -1  57  -3    1.84    2.19
   2 -58  -3    3.81    1.26
   2 -58  -3    3.78    1.47
   2  58  -3    5.90    2.75
  -2  58   3    1.18    1.48
   2  58  -3    5.65    2.00
   0 -58  -3    5.25    1.16
   0 -58  -3    3.10    1.30
   0  58  -3   -0.41    2.21
   0  58  -3    4.22    1.74
   0  58   3    0.63    1.65
   1 -59  -3    1.95    1.03
   1 -59  -3    0.47    1.22
  -1  59   3    3.69    1.63
   1  59  -3    4.20    1.72
   1  59  -3    0.79    2.42
  -1 -59  -3    1.66    1.35
  -1 -59  -3   -1.07    1.13
  -1 -59  -3   -0.97    0.81
  -1  59  -3   -2.11    1.24
  -1  59  -3    0.41    2.14
   1  59   3    0.28    1.87
   2 -60  -3   -0.51    1.01
   2 -60  -3    1.30    1.35
   2  60  -3    2.95    2.53
  -2  60   3   -1.79    1.38
   2  60  -3   -0.38    1.68
   0 -60  -3   -1.45    1.19
   0 -60  -3    2.40    1.01
   0  60   3    1.49    1.56
   0  60  -3    3.24    1.73
   0  60  -3    2.06    2.33
   1 -61  -3    1.60    1.00
   1 -61  -3    0.52    1.27
   1  61  -3    2.19    2.43
   1  61  -3    2.22    1.74
  -1  61   3    2.28    1.65
  -1  61  -3   -1.87    1.25
  -1  61  -3   -2.14    2.20
   0 -62  -3    3.20    1.16
   0 -62  -3    4.91    1.41
   0  62  -3    1.50    1.78
   0  62  -3    2.43    2.32
   0  62   3    3.95    1.77
   6   0  -4    4.57    1.23
   6   0  -4    2.16    1.05
  -6   0   4    4.55    1.47
  -4   0   4    8.23    1.28
   4   0  -4    6.83    1.11
  -4   0   4    7.52    1.34
   4   0  -4    4.98    1.12
  -2   0   4    7.33    0.97
   2   0  -4    6.88    0.87
   2   0  -4    7.00    1.43
   2   0  -4    5.86    1.01
   0   0  -4  413.40   31.58
   0   0  -4  412.00   40.43
   0   0  -4  420.35   40.10
   0   0  -4  364.80   31.43
  -2   0  -4    4.48    0.87
  -2   0  -4    7.54    1.05
  -2   0  -4    4.69    0.79
  -4   0  -4    8.91    1.51
  -4   0  -4    8.24    1.44
  -4   0  -4   11.03    2.02
   5  -1  -4    4.35    1.13
  -5  -1   4    6.11    1.34
   5  -1  -4    5.99    1.18
   5   1  -4    3.80    1.08
  -5   1   4    5.85    1.37
   5   1  -4    2.39    1.01
   3  -1  -4    5.11    0.91
  -3  -1   4    4.39    0.96
  -3  -1   4    5.04    0.90
   3  -1  -4    4.25    0.99
   3   1  -4    5.67    0.90
   3   1  -4    6.23    1.05
  -3   1   4    5.48    1.01
  -3   1   4    5.35    0.89
  -1  -1   4   13.41    1.49
   1  -1  -4   11.57    1.36
   1  -1  -4   13.57    1.50
   1  -1  -4   12.07    1.24
   1  -1  -4   13.42    1.84
   1  -1  -4   15.25    1.77
   1  -1  -4   14.67    1.40
   1   1  -4   12.79    1.38
   1   1  -4   13.44    1.89
   1   1  -4   17.30    1.87
  -1   1   4   16.72    1.54
   1   1  -4    9.95    1.29
   1   1  -4   14.23    1.50
   1   1  -4   11.93    1.25
  -1  -1  -4    8.60    1.02
  -1  -1  -4   13.20    1.26
  -1  -1  -4    7.73    0.97
  -1   1  -4   13.30    1.79
  -1   1  -4    7.73    0.96
  -1   1  -4   13.15    1.45
  -1   1  -4   10.35    1.22
  -1   1  -4    9.23    1.01
  -3  -1  -4    0.35    0.90
  -3  -1  -4    1.80    1.27
  -3  -1  -4    0.96    0.76
  -3   1  -4    1.70    1.26
  -3   1  -4    0.26    0.88
  -3   1  -4    1.39    0.77
  -5  -1  -4    1.02    1.09
  -5  -1  -4    0.70    1.68
  -5  -1  -4    1.06    1.12
  -5   1  -4    1.36    1.70
  -5   1  -4   -1.16    1.11
  -5   1  -4    1.14    1.08
   6  -2  -4    2.20    1.05
   6  -2  -4    4.33    1.24
  -6  -2   4    4.40    1.44
  -6   2   4    5.78    1.56
   6   2  -4    2.63    1.03
   6   2  -4    4.25    1.20
   4  -2  -4    3.29    1.01
  -4  -2   4    4.36    1.09
  -4  -2   4    4.48    1.01
   4  -2  -4    5.83    1.04
  -4   2   4    2.99    1.10
  -4   2   4    4.09    0.99
   4   2  -4    4.89    1.02
   4   2  -4    3.37    1.02
   2  -2  -4   32.33    3.94
  -2  -2   4   34.03    2.95
   2  -2  -4   34.64    3.21
   2  -2  -4   36.58    3.14
  -2   2   4   33.81    2.96
   2   2  -4   40.16    3.16
   2   2  -4   38.40    3.26
   2   2  -4   32.84    4.00
   2   2  -4   34.90    3.20
   0  -2  -4   29.99    2.56
   0  -2  -4   30.21    3.11
   0  -2  -4   29.71    3.35
   0  -2  -4   25.26    2.44
   0   2  -4   32.51    3.39
   0   2  -4   27.70    2.54
   0   2  -4   23.26    2.43
   0   2  -4   31.48    3.13
  -2  -2  -4   29.80    3.07
  -2  -2  -4   25.35    2.51
  -2  -2  -4   24.98    2.45
  -2  -2  -4   27.16    2.41
  -2   2  -4   25.84    3.00
  -2   2  -4   24.48    2.43
  -2   2  -4   23.72    2.44
  -2   2  -4   28.21    2.52
  -4  -2  -4    1.86    1.02
  -4  -2  -4    4.26    1.16
  -4  -2  -4    6.55    1.69
  -4   2  -4    5.32    1.61
  -4   2  -4    1.64    1.09
  -4   2  -4    4.26    1.12
   5  -3  -4    2.27    1.02
  -5  -3   4    2.89    1.09
   5  -3  -4    2.70    1.01
   5   3  -4    3.01    1.06
  -5   3   4    2.94    1.19
   5   3  -4    2.86    0.96
  -3  -3   4    4.41    0.96
  -3  -3   4    6.52    0.95
   3  -3  -4    4.98    1.24
   3  -3  -4    4.61    0.85
   3  -3  -4    3.60    0.95
  -3   3   4    5.42    1.04
   3   3  -4    4.73    0.96
   3   3  -4    5.08    0.87
  -3   3   4    5.28    0.90
  -1  -3   4   22.43    2.03
   1  -3  -4   19.78    2.23
   1  -3  -4   19.39    1.83
   1  -3  -4   23.69    2.44
   1  -3  -4   20.25    1.78
   1  -3  -4   15.77    1.64
   1   3  -4   20.35    2.21
  -1   3   4   23.32    2.13
   1   3  -4   19.27    1.86
   1   3  -4   18.48    1.80
   1   3  -4   18.93    2.40
   1   3  -4   13.19    1.64
  -1  -3  -4   38.90    3.29
  -1  -3  -4   41.15    3.19
  -1   3  -4   35.33    3.28
  -1   3  -4   41.77    3.22
  -1   3  -4   32.34    3.25
  -3  -3  -4    0.09    0.72
  -3  -3  -4    0.14    0.84
  -3  -3  -4    0.87    1.25
  -3   3  -4    1.43    1.14
  -3   3  -4    0.14    0.70
  -3   3  -4   -0.51    0.86
  -5  -3  -4    1.33    1.08
  -5  -3  -4    0.31    1.73
  -5  -3  -4    1.25    1.13
  -5   3  -4    0.63    1.64
  -5   3  -4   -1.00    1.07
  -5   3  -4    1.03    1.04
  -6  -4   4    1.30    1.16
   6  -4  -4    2.96    1.13
   6  -4  -4    1.14    0.99
   6   4  -4    1.91    1.02
   6   4  -4    1.26    0.92
  -6   4   4    1.69    1.30
   4  -4  -4    6.98    1.15
   4  -4  -4    6.23    1.22
  -4  -4   4    6.69    1.27
  -4  -4   4    7.45    1.21
   4   4  -4    8.00    1.21
   4   4  -4    4.81    1.12
  -4   4   4    5.13    1.24
  -4   4   4    7.49    1.20
  -2  -4   4   27.09    2.40
   2  -4  -4   28.11    2.56
   2  -4  -4   24.70    3.13
   2  -4  -4   28.49    2.55
   2   4  -4   27.81    2.54
   2   4  -4   27.47    2.57
   2   4  -4   26.67    3.27
  -2   4   4   26.31    2.44
   2   4  -4   30.03    2.55
   0  -4  -4  128.49   10.04
   0  -4  -4  142.13   12.78
   0  -4  -4  111.95    9.93
   0  -4  -4  131.72   12.78
   0   4  -4  109.93    9.91
   0   4  -4  126.22   10.02
   0   4  -4  128.32   12.77
   0   4  -4  132.51   12.81
  -2  -4  -4    1.35    0.68
  -2  -4  -4    7.04    1.24
  -2  -4  -4    1.08    0.52
  -2  -4  -4    3.29    0.83
  -2   4  -4    0.58    0.53
  -2   4  -4    1.99    0.87
  -2   4  -4    4.50    1.11
  -2   4  -4    0.40    0.63
  -4  -4  -4    3.56    1.58
  -4  -4  -4    1.82    1.00
  -4  -4  -4    3.03    1.04
  -4   4  -4    3.19    1.13
  -4   4  -4    1.79    1.45
   5  -5  -4    5.42    1.22
  -5  -5   4    6.26    1.38
   5  -5  -4    5.10    1.20
   5   5  -4    6.35    1.24
  -5   5   4    5.26    1.39
   5   5  -4    5.75    1.21
   3  -5  -4   21.67    2.15
  -3  -5   4   23.18    2.19
  -3  -5   4   20.37    2.20
   3  -5  -4   21.52    2.16
   3  -5  -4   19.04    2.57
   3   5  -4   25.17    2.19
  -3   5   4   21.83    2.27
   3   5  -4   18.75    2.09
  -3   5   4   23.04    2.25
  -1  -5   4  203.20   16.19
   1  -5  -4  218.23   17.01
   1  -5  -4  213.18   20.23
   1  -5  -4  207.55   15.76
   1  -5  -4  189.93   20.03
   1  -5  -4  195.41   16.93
  -1   5   4  204.05   16.28
   1   5  -4  198.48   20.11
   1   5  -4  203.53   20.22
   1   5  -4  205.50   15.75
   1   5  -4  183.66   16.92
   1   5  -4  207.21   15.82
   1   5  -4  180.48   16.92
  -1  -5  -4   10.10    1.12
  -1  -5  -4    8.98    0.95
  -1  -5  -4   12.29    1.50
  -1  -5  -4    5.90    0.88
  -1   5  -4    7.39    0.89
  -1   5  -4    7.00    0.94
  -1   5  -4    9.12    1.62
  -1   5  -4    8.66    1.15
  -1   5  -4   10.83    1.32
  -3  -5  -4    1.14    0.87
  -3  -5  -4    0.82    0.77
  -3  -5  -4    1.26    1.31
  -3   5  -4    1.93    0.82
  -3   5  -4    0.48    1.16
  -3   5  -4    1.52    0.94
  -5  -5  -4    0.54    1.03
  -5  -5  -4    0.05    0.98
  -5  -5  -4    1.54    1.82
  -5   5  -4    1.63    1.10
  -5   5  -4    2.11    1.20
  -5   5  -4    5.22    1.78
  -6  -6   4    4.28    1.33
   6  -6  -4    1.65    1.07
   6  -6  -4    5.55    1.34
   6   6  -4    2.97    1.07
   6   6  -4    1.49    1.00
  -6   6   4    3.32    1.41
  -4  -6   4    7.09    1.21
   4  -6  -4    2.96    1.06
   4  -6  -4    7.21    1.13
  -4  -6   4    6.54    1.22
   4   6  -4    5.49    1.03
   4   6  -4    5.36    1.15
  -4   6   4    9.09    1.29
  -4   6   4    5.96    1.32
   2  -6  -4    7.49    1.35
  -2  -6   4    8.99    1.04
   2  -6  -4    8.32    1.02
   2  -6  -4    8.92    1.19
   2   6  -4    9.55    1.68
   2   6  -4    8.01    1.01
  -2   6   4    8.66    1.03
   2   6  -4    8.76    1.03
  -2   6   4    8.29    1.14
   2   6  -4    8.34    1.12
   0  -6  -4   44.63    3.23
   0  -6  -4   34.56    3.17
   0  -6  -4   37.02    3.14
   0  -6  -4   33.69    4.02
   0  -6  -4   36.11    3.90
   0  -6  -4   31.70    3.04
   0   6  -4   38.33    3.92
   0   6  -4   36.28    3.13
   0   6  -4   31.43    3.02
   0   6  -4   38.83    4.18
  -2  -6  -4   17.84    1.86
  -2  -6  -4   14.98    1.78
  -2  -6  -4   18.51    2.41
  -2   6  -4   16.47    1.78
  -2   6  -4   18.88    1.91
  -2   6  -4   18.15    1.86
  -2   6  -4   19.50    2.25
  -4  -6  -4    0.57    0.92
  -4  -6  -4    0.90    1.51
  -4  -6  -4    1.21    0.88
  -4   6  -4    0.88    1.12
  -4   6  -4    1.14    0.92
  -4   6  -4    2.03    1.44
   5  -7  -4    2.53    1.05
   5  -7  -4    4.02    1.05
  -5  -7   4    4.17    1.19
   5   7  -4    0.91    0.86
   5   7  -4    2.93    1.00
  -5   7   4    2.38    1.23
  -3  -7   4   11.52    1.41
   3  -7  -4    9.68    1.63
   3  -7  -4   11.92    1.36
   3  -7  -4   10.24    1.38
  -3  -7   4   12.16    1.42
   3   7  -4    9.49    1.36
   3   7  -4   11.68    1.34
  -3   7   4   11.65    1.55
  -3   7   4   13.15    1.49
   1  -7  -4  215.57   16.15
   1  -7  -4  190.19   14.93
  -1  -7   4  186.61   14.62
   1  -7  -4  176.69   18.95
   1  -7  -4  191.26   19.15
   1  -7  -4  185.76   16.03
   1   7  -4  189.22   14.98
   1   7  -4  197.89   14.92
   1   7  -4  179.49   19.06
   1   7  -4  183.86   16.03
   1   7  -4  189.08   19.15
   1   7  -4  182.47   16.02
  -1   7   4  180.70   14.75
  -1  -7  -4   22.78    2.09
  -1  -7  -4   19.73    2.06
  -1  -7  -4   23.79    1.91
  -1  -7  -4   29.75    2.70
  -1   7  -4   23.97    2.13
  -1   7  -4   17.12    2.03
  -1   7  -4   25.97    2.88
  -1   7  -4   24.08    2.49
  -1   7  -4   21.89    2.15
  -3  -7  -4    0.66    0.75
  -3  -7  -4    2.14    0.88
  -3  -7  -4    0.75    1.29
  -3   7  -4    2.61    0.87
  -3   7  -4    1.84    1.03
  -3   7  -4    1.93    1.17
  -5  -7  -4    3.13    1.14
  -5  -7  -4    2.40    1.80
  -5   7  -4    1.13    1.26
  -5   7  -4    4.27    1.28
   6  -8  -4    2.07    1.08
  -6  -8   4   -0.73    1.09
   6  -8  -4    0.94    1.02
   6   8  -4    0.80    0.96
  -6   8   4    0.82    1.19
   6   8  -4    1.34    1.00
  -4  -8   4    5.53    1.12
   4  -8  -4    5.87    1.06
  -4  -8   4    4.05    1.00
   4  -8  -4    3.54    1.06
  -4   8   4    7.15    1.17
   4   8  -4    4.84    1.00
   4   8  -4    3.53    1.03
  -4   8   4    4.84    1.26
   2  -8  -4    5.91    0.84
   2  -8  -4    4.97    0.98
  -2  -8   4    5.14    0.80
   2  -8  -4    5.54    1.12
   2   8  -4    6.10    1.54
  -2   8   4    6.03    0.99
   2   8  -4    4.74    0.93
  -2   8   4    7.33    0.88
   2   8  -4    7.01    0.84
   0  -8  -4   73.76    6.55
   0  -8  -4   88.86    8.47
   0  -8  -4   83.34    6.67
   0  -8  -4   75.15    6.99
   0  -8  -4   84.34    8.42
   0  -8  -4   88.55    7.06
   0   8  -4   83.86    6.63
   0   8  -4   73.10    6.52
   0   8  -4   89.56    8.56
   0   8  -4   86.95    8.43
  -2  -8  -4   15.81    1.73
  -2  -8  -4   19.47    2.24
  -2  -8  -4   16.49    1.71
  -2   8  -4   14.97    1.75
  -2   8  -4   16.36    2.07
  -2   8  -4   16.84    1.79
  -2   8  -4   14.94    1.66
  -4  -8  -4    1.01    0.88
  -4  -8  -4   -0.38    1.45
  -4  -8  -4    3.03    0.96
  -4   8  -4    2.22    1.18
  -4   8  -4    2.78    1.41
  -4   8  -4    1.84    0.97
  -5  -9   4    1.76    1.01
   5  -9  -4   -1.02    0.89
   5  -9  -4    0.77    0.83
   5   9  -4   -0.33    0.73
  -5   9   4    0.48    1.11
   5   9  -4    0.24    0.86
   3  -9  -4   20.15    2.09
   3  -9  -4   16.48    2.37
  -3  -9   4   20.02    2.09
   3  -9  -4   23.34    2.10
  -3  -9   4   20.34    2.11
   3   9  -4   16.22    2.00
  -3   9   4   21.82    2.19
  -3   9   4   23.66    2.29
   3   9  -4   22.99    2.06
   1  -9  -4   10.10    1.39
   1  -9  -4    7.21    1.50
   1  -9  -4    9.08    1.24
   1  -9  -4   12.19    1.11
   1  -9  -4   12.66    1.65
   1   9  -4   11.24    1.91
   1   9  -4    9.94    1.24
   1   9  -4   11.95    1.12
   1   9  -4   12.19    1.32
  -1   9   4   13.61    1.58
   1   9  -4   10.77    1.09
  -1  -9  -4   29.09    2.75
  -1  -9  -4   18.97    2.07
  -1  -9  -4   22.97    1.95
  -1  -9  -4   24.42    2.13
  -1  -9  -4   21.85    2.10
  -1   9  -4   23.85    2.52
  -1   9  -4   23.37    2.18
  -1   9  -4   19.96    2.07
  -1   9  -4   25.38    2.90
  -1   9  -4   25.09    2.21
  -3  -9  -4    2.03    0.81
  -3  -9  -4    3.62    1.44
  -3  -9  -4    2.54    0.88
  -3   9  -4    1.97    1.04
  -3   9  -4    1.02    1.14
  -3   9  -4    2.37    0.89
  -5  -9  -4    1.98    1.08
  -5   9  -4    0.61    1.28
   6 -10  -4    0.43    1.01
   6 -10  -4    0.62    1.00
   6  10  -4    0.36    0.92
  -6  10   4   -0.24    1.22
   6  10  -4    0.73    0.98
   4 -10  -4    1.73    0.99
   4 -10  -4    4.04    0.95
  -4 -10   4    4.60    1.08
   4  10  -4    3.50    0.91
  -4  10   4    3.86    1.18
  -4  10   4    5.00    1.09
   4  10  -4    3.12    1.01
  -2 -10   4   18.13    1.64
   2 -10  -4   16.70    1.72
   2 -10  -4   16.69    1.64
   2 -10  -4   13.73    2.02
   2 -10  -4   15.35    1.92
  -2  10   4   15.54    1.78
   2  10  -4   19.02    1.74
   2  10  -4   14.39    1.61
   2  10  -4   18.09    2.47
   0 -10  -4   12.16    1.25
   0 -10  -4   14.68    1.53
   0 -10  -4   13.81    1.36
   0 -10  -4   12.00    1.40
   0 -10  -4   13.38    1.70
   0  10  -4   12.98    1.46
   0  10  -4   15.02    1.72
   0  10  -4   16.65    2.11
  -2 -10  -4    6.37    1.43
  -2 -10  -4    7.67    1.01
  -2 -10  -4    5.70    0.92
  -2  10  -4    4.96    1.20
  -2  10  -4    5.51    1.10
  -2  10  -4    6.37    1.02
  -4 -10  -4    2.83    0.95
  -4 -10  -4    2.20    0.96
  -4 -10  -4    3.21    1.66
  -4  10  -4    3.57    1.11
  -4  10  -4    1.65    1.20
  -4  10  -4    6.80    1.50
   5 -11  -4    9.45    1.62
   5 -11  -4   18.86    1.91
  -5 -11   4    9.92    1.64
  -5  11   4   12.94    1.91
   5  11  -4   12.15    1.67
   5  11  -4    7.36    1.45
   3 -11  -4    3.49    0.79
   3 -11  -4    1.52    0.90
  -3 -11   4    3.41    0.78
   3 -11  -4    3.79    0.95
  -3 -11   4    2.58    0.70
   3  11  -4    2.79    0.90
  -3  11   4    3.31    1.00
   3  11  -4    2.61    0.75
  -3  11   4    4.83    0.87
   1 -11  -4   34.47    3.66
   1 -11  -4   34.55    2.91
   1 -11  -4   31.69    3.63
   1 -11  -4   33.21    2.93
   1  11  -4   31.93    2.92
   1  11  -4   34.54    2.92
  -1  11   4   32.42    2.97
   1  11  -4   32.65    3.85
   1  11  -4   30.84    2.89
   1  11  -4   34.69    2.87
  -1 -11  -4    8.85    1.08
  -1 -11  -4    8.06    0.85
  -1 -11  -4    9.39    1.47
  -1 -11  -4    7.28    0.87
  -1 -11  -4    4.78    0.82
  -1  11  -4    8.52    1.11
  -1  11  -4    6.14    0.81
  -1  11  -4    8.70    1.04
  -1  11  -4    9.72    1.60
  -1  11  -4    9.34    1.15
  -3 -11  -4    1.01    0.76
  -3 -11  -4   -1.06    0.77
  -3 -11  -4    1.30    1.36
  -3  11  -4    1.05    0.80
  -3  11  -4    1.71    1.08
  -3  11  -4    2.27    1.09
  -5 -11  -4    0.95    1.01
  -5  11  -4    0.54    1.07
  -5  11  -4    0.08    1.27
   6 -12  -4    0.88    1.04
   6 -12  -4    4.14    1.24
  -6  12   4   -0.21    1.27
   6  12  -4    1.19    0.99
   4 -12  -4   -0.60    0.87
   4 -12  -4    1.48    0.90
   4 -12  -4    1.76    0.79
  -4 -12   4   -0.01    0.78
   4  12  -4    0.44    0.78
  -4  12   4   -0.37    0.99
   4  12  -4   -0.37    0.72
  -4  12   4    1.38    0.86
   2 -12  -4   33.12    2.93
   2 -12  -4   26.66    3.50
   2 -12  -4   35.41    3.00
   2 -12  -4   30.82    3.63
  -2 -12   4   36.34    2.87
  -2  12   4   33.85    3.17
  -2  12   4   29.97    3.00
   2  12  -4   37.66    2.92
   2  12  -4   27.05    3.82
   2  12  -4   36.48    2.97
   0 -12  -4   69.29    5.57
   0 -12  -4   66.35    6.99
   0 -12  -4   70.98    5.90
   0 -12  -4   66.15    5.80
   0 -12  -4   66.63    5.46
   0  12  -4   73.22    7.19
   0  12  -4   69.37    6.98
   0  12  -4   68.50    5.53
   0  12  -4   65.54    5.83
   0  12  -4   65.31    5.76
  -2 -12  -4    8.23    1.64
  -2 -12  -4   10.15    1.19
  -2 -12  -4    7.09    1.12
  -2  12  -4    7.27    1.24
  -2  12  -4   10.36    1.44
  -2  12  -4    8.67    1.31
  -4 -12  -4    4.41    1.78
  -4 -12  -4    6.76    1.15
  -4 -12  -4    9.49    1.36
  -4  12  -4    5.68    1.40
  -4  12  -4    2.71    1.40
  -4  12  -4    8.65    1.41
  -5 -13   4    2.81    1.06
   5 -13  -4    1.39    0.94
   5 -13  -4    3.29    1.12
   5  13  -4    3.02    1.00
   5  13  -4    1.86    0.97
  -5  13   4    4.11    1.37
   3 -13  -4    6.77    1.23
  -3 -13   4    8.63    1.11
   3 -13  -4   10.43    1.21
  -3 -13   4    8.91    1.13
   3 -13  -4    6.36    1.21
   3  13  -4   10.27    1.18
   3  13  -4    5.54    1.12
  -3  13   4    6.19    1.28
  -3  13   4    9.27    1.25
   1 -13  -4    6.22    1.17
   1 -13  -4    6.07    0.85
   1 -13  -4    5.46    1.06
   1 -13  -4    5.68    0.93
   1 -13  -4    4.99    0.68
   1  13  -4    6.01    0.87
  -1  13   4    6.00    1.15
   1  13  -4    7.28    1.60
   1  13  -4    4.87    0.92
   1  13  -4    5.48    0.67
   1  13  -4    5.10    0.70
  -1 -13  -4   14.54    1.76
  -1 -13  -4    9.58    1.23
  -1 -13  -4    9.87    1.09
  -1 -13  -4   11.60    1.06
  -1  13  -4    8.48    1.03
  -1  13  -4   10.91    1.78
  -1  13  -4    9.41    1.34
  -1  13  -4   10.55    1.26
  -1  13  -4    8.87    1.27
  -3 -13  -4    3.87    1.49
  -3 -13  -4    2.04    0.87
  -3 -13  -4    2.06    0.84
  -3  13  -4    2.86    1.15
  -3  13  -4    1.83    1.11
  -3  13  -4    3.21    0.95
  -5 -13  -4    3.02    1.12
  -5  13  -4    1.50    1.39
   6 -14  -4    1.38    1.14
   6 -14  -4    2.79    1.16
  -6  14   4    2.14    1.41
   6  14  -4    0.68    0.91
   4 -14  -4    3.37    1.08
   4 -14  -4    3.81    0.99
  -4 -14   4    3.75    1.00
   4  14  -4    4.39    1.01
  -4  14   4    5.14    1.32
  -4  14   4    4.62    1.12
   4  14  -4    2.71    0.90
   2 -14  -4    3.75    0.92
   2 -14  -4    3.65    0.89
  -2 -14   4    3.94    0.62
   2 -14  -4    3.57    1.10
   2 -14  -4    4.86    0.76
  -2  14   4    3.01    0.83
  -2  14   4    2.30    0.86
   2  14  -4    3.04    1.53
   2  14  -4    4.74    0.72
   2  14  -4    4.73    0.86
   0 -14  -4    9.74    1.15
   0 -14  -4    9.94    1.41
   0 -14  -4    8.65    0.97
   0 -14  -4    9.35    1.09
   0  14  -4   10.70    1.21
   0  14  -4    9.41    1.71
   0  14  -4   10.82    1.37
   0  14  -4    8.41    0.90
   0  14  -4    9.40    1.07
  -2 -14  -4    2.83    1.26
  -2 -14  -4    2.19    0.77
  -2 -14  -4    2.54    0.70
  -2 -14  -4    2.60    0.51
  -2  14  -4    2.88    0.93
  -2  14  -4    1.59    1.34
  -2  14  -4    0.92    0.93
  -2  14  -4    2.01    0.91
  -4 -14  -4    1.22    0.88
  -4 -14  -4    2.42    1.56
  -4 -14  -4    2.67    0.89
  -4  14  -4    1.89    1.23
  -4  14  -4   -1.64    1.12
  -4  14  -4    0.29    0.93
   5 -15  -4   13.72    1.73
   5 -15  -4    8.42    1.52
   5  15  -4    8.25    1.40
  -5  15   4   11.42    1.87
  -3 -15   4    5.48    0.86
   3 -15  -4    6.41    1.13
   3 -15  -4    5.17    0.95
   3 -15  -4    4.65    0.90
  -3 -15   4    4.42    0.90
   3  15  -4    3.52    0.92
  -3  15   4    5.12    1.17
   3  15  -4    5.61    0.91
  -3  15   4    8.07    1.12
   1 -15  -4   32.16    2.60
   1 -15  -4   28.23    2.59
   1 -15  -4   29.01    3.24
   1 -15  -4   28.11    3.20
  -1  15   4   27.12    2.63
   1  15  -4   25.65    3.49
   1  15  -4   29.33    2.61
   1  15  -4   28.15    2.57
   1  15  -4   30.83    2.57
  -1 -15  -4   19.84    2.07
  -1 -15  -4   22.36    2.12
  -1 -15  -4   29.13    2.78
  -1 -15  -4   24.60    1.97
  -1  15  -4   21.52    2.45
  -1  15  -4   18.77    2.14
  -1  15  -4   26.84    2.87
  -1  15  -4   19.85    2.02
  -1  15  -4   24.17    2.27
  -3 -15  -4    1.94    0.82
  -3 -15  -4    1.44    0.81
  -3 -15  -4    2.65    1.40
  -3  15  -4    2.36    0.93
  -3  15  -4    3.77    1.13
  -3  15  -4    0.87    1.09
  -5  15  -4   -0.49    1.40
   6 -16  -4    1.38    1.07
   6 -16  -4    0.48    1.05
  -6  16   4    0.47    1.32
   6  16  -4    0.51    0.92
   4 -16  -4    2.09    1.02
   4 -16  -4    2.85    0.94
   4  16  -4    2.13    0.82
  -4  16   4    4.06    1.07
   4  16  -4    1.81    0.89
  -4  16   4    2.92    1.25
   2 -16  -4   15.26    1.63
   2 -16  -4   15.09    1.55
   2 -16  -4   14.71    1.95
   2 -16  -4   11.50    1.73
   2  16  -4   15.90    1.52
  -2  16   4   15.05    1.67
   2  16  -4   13.38    2.36
  -2  16   4   12.01    1.61
   2  16  -4   15.24    1.59
   0 -16  -4   22.33    2.33
   0 -16  -4   24.70    2.74
   0 -16  -4   24.96    2.17
   0 -16  -4   23.05    2.17
   0  16  -4   22.09    2.26
   0  16  -4   24.26    2.13
   0  16  -4   25.49    2.69
   0  16  -4   24.79    3.04
   0  16  -4   26.75    2.26
  -2 -16  -4    2.44    0.56
  -2 -16  -4    3.37    0.83
  -2 -16  -4    1.98    0.67
  -2 -16  -4    1.94    1.23
  -2  16  -4    2.32    0.99
  -2  16  -4    3.79    1.02
  -2  16  -4    1.91    0.85
  -2  16  -4    4.15    1.48
  -4 -16  -4    0.69    0.82
  -4 -16  -4    1.21    1.58
  -4  16  -4    0.09    0.92
  -4  16  -4    0.19    1.19
   5 -17  -4    5.92    1.31
   5 -17  -4    8.44    1.40
  -5  17   4    8.17    1.69
   5  17  -4    4.12    1.05
   3 -17  -4    3.59    0.87
   3 -17  -4    4.00    1.05
  -3 -17   4    4.79    0.78
  -3  17   4    4.22    1.03
   3  17  -4    4.09    0.84
   3  17  -4    4.37    0.94
  -3  17   4    3.03    1.08
   1 -17  -4   27.19    2.32
   1 -17  -4   23.74    2.25
   1 -17  -4   24.50    2.84
   1  17  -4   24.81    2.23
  -1  17   4   22.49    2.32
   1  17  -4   26.80    2.28
  -1  17   4   23.23    2.37
   1  17  -4   22.02    3.25
   1  17  -4   24.25    2.30
  -1 -17  -4   19.37    1.75
  -1 -17  -4   17.76    1.81
  -1 -17  -4   23.09    2.51
  -1 -17  -4   20.60    1.93
  -1  17  -4   18.17    2.15
  -1  17  -4   21.70    2.12
  -1  17  -4   16.81    1.94
  -1  17  -4   17.45    1.77
  -1  17  -4   21.85    2.61
  -3 -17  -4    4.85    1.02
  -3 -17  -4    5.88    1.70
  -3 -17  -4    4.85    0.98
  -3  17  -4    5.87    1.37
  -3  17  -4    6.34    1.32
  -3  17  -4    7.50    1.27
   6 -18  -4    1.16    1.14
   6 -18  -4    2.96    1.20
   6  18  -4    0.69    0.93
  -6  18   4    2.64    1.53
   4 -18  -4    3.44    1.01
   4 -18  -4    4.28    1.15
  -4  18   4    2.64    1.29
  -4  18   4    4.99    1.18
   4  18  -4    2.91    0.83
  -2 -18   4   29.26    2.71
   2 -18  -4   35.44    2.82
   2 -18  -4   25.72    3.20
   2 -18  -4   34.56    2.85
   2 -18  -4   30.05    3.44
  -2  18   4   31.68    3.01
   2  18  -4   33.71    2.82
  -2  18   4   31.22    2.90
   2  18  -4   27.68    2.71
   2  18  -4   27.60    3.77
   0 -18  -4   14.01    1.39
   0 -18  -4   15.22    1.48
   0 -18  -4   13.60    1.84
   0  18  -4   15.11    1.76
   0  18  -4   14.23    1.57
   0  18  -4   14.18    1.55
   0  18  -4   13.91    1.34
   0  18  -4   14.99    2.25
  -2 -18  -4    7.00    1.05
  -2 -18  -4    6.29    0.83
  -2 -18  -4    8.04    1.04
  -2 -18  -4    7.13    1.57
  -2  18  -4    6.49    1.72
  -2  18  -4    7.25    1.31
  -2  18  -4    7.94    1.30
  -2  18  -4    6.68    1.10
  -4 -18  -4    1.85    1.64
  -4 -18  -4    2.40    0.90
  -4  18  -4    0.36    1.22
  -4  18  -4    0.47    0.96
   5 -19  -4    4.52    1.14
   5 -19  -4    2.03    1.09
  -5  19   4    4.26    1.40
   5  19  -4    1.93    1.00
   3 -19  -4   16.38    2.09
  -3 -19   4   18.68    1.96
   3 -19  -4   22.06    2.15
  -3  19   4   18.37    2.27
   3  19  -4   20.39    2.07
  -3  19   4   23.24    2.31
   1 -19  -4   18.60    1.83
   1 -19  -4   20.50    2.38
   1 -19  -4   19.54    1.95
   1  19  -4   20.01    1.93
   1  19  -4   20.46    2.88
   1  19  -4   19.08    1.81
  -1  19   4   15.93    1.89
  -1  19   4   19.37    2.03
   1  19  -4   19.08    1.86
  -1 -19  -4    7.20    0.84
  -1 -19  -4    5.82    1.37
  -1 -19  -4    5.41    0.78
  -1 -19  -4    5.55    1.01
  -1  19  -4    7.46    1.59
  -1  19  -4    4.03    1.02
  -1  19  -4    6.79    0.99
  -1  19  -4    7.82    1.22
  -1  19  -4    4.63    0.70
  -3 -19  -4    6.44    1.04
  -3 -19  -4    7.91    1.16
  -3 -19  -4    6.07    1.74
  -3  19  -4    5.28    1.29
  -3  19  -4    5.40    1.35
  -3  19  -4    8.76    1.44
   6 -20  -4    1.43    1.14
   6 -20  -4    0.00    1.00
  -6  20   4    0.72    1.44
   4 -20  -4   10.67    1.46
   4 -20  -4    7.07    1.41
   4  20  -4    7.87    1.31
  -4  20   4    6.46    1.49
   2 -20  -4   14.98    2.15
   2 -20  -4   16.60    1.82
   2 -20  -4   18.96    1.78
  -2 -20   4   16.18    1.53
  -2  20   4   15.48    1.84
   2  20  -4   14.22    1.73
   2  20  -4   16.83    2.70
   2  20  -4   17.88    1.75
  -2  20   4   14.73    1.86
   0 -20  -4    2.61    0.90
   0 -20  -4    1.26    0.65
   0 -20  -4    1.25    0.44
   0  20  -4    1.16    0.71
   0  20  -4    1.29    0.37
   0  20  -4    2.36    1.31
   0  20  -4    1.94    0.78
  -2 -20  -4    4.48    0.93
  -2 -20  -4    2.51    0.74
  -2 -20  -4    2.92    1.33
  -2 -20  -4    3.22    0.69
  -2  20  -4    4.49    0.83
  -2  20  -4    4.25    1.55
  -2  20  -4    3.09    1.10
  -2  20  -4    3.56    1.14
  -4 -20  -4   -0.37    1.52
  -4 -20  -4    0.20    0.78
  -4  20  -4    0.12    0.94
  -4  20  -4    2.10    1.28
   5 -21  -4    2.82    1.10
   5 -21  -4    1.41    1.00
  -5  21   4    1.28    1.32
   5  21  -4    0.70    0.80
   3 -21  -4    7.61    1.19
   3 -21  -4    6.86    1.27
  -3  21   4    6.88    1.37
   3  21  -4    7.67    1.13
  -3  21   4    6.17    1.29
   1 -21  -4    1.73    0.51
   1 -21  -4    2.80    0.98
   1 -21  -4    1.56    0.75
   1  21  -4    2.92    0.78
   1  21  -4    2.22    0.47
   1  21  -4    0.33    1.38
   1  21  -4    2.17    0.74
  -1  21   4    0.42    0.80
  -1  21   4    3.29    1.09
  -1 -21  -4    7.21    1.46
  -1 -21  -4    6.50    0.89
  -1 -21  -4    7.33    0.88
   1  21   4    7.15    1.18
  -1  21  -4    5.38    0.78
  -1  21  -4    6.04    1.60
  -1  21  -4    6.04    1.00
  -1  21  -4    7.90    1.33
  -1  21  -4    7.23    1.12
  -3 -21  -4    3.73    0.91
  -3 -21  -4    5.32    0.90
  -3 -21  -4    3.37    1.52
  -3  21  -4    3.40    1.23
  -3  21  -4    2.02    1.14
   6 -22  -4    2.69    1.24
  -6  22   4    1.94    1.55
   4 -22  -4    2.84    1.14
   4 -22  -4    4.74    1.12
   4  22  -4    5.06    1.01
  -4  22   4    4.87    1.42
   2 -22  -4    5.63    1.29
  -2 -22   4    5.74    0.73
   2 -22  -4    5.80    1.08
   2 -22  -4    5.48    0.88
  -2  22   4    4.60    1.09
  -2  22   4    4.99    1.16
   2  22  -4    6.12    0.93
   2  22  -4    6.41    1.85
   2  22  -4    4.36    0.99
   0 -22  -4   12.55    1.29
   0 -22  -4   11.83    1.36
   0 -22  -4   12.49    1.78
   0  22  -4   11.92    1.48
   0  22  -4   14.09    2.21
   0  22  -4   12.50    1.45
   0  22  -4   12.80    1.25
  -2 -22  -4    1.03    0.79
  -2 -22  -4    1.03    0.63
  -2 -22  -4    0.32    0.60
  -2 -22  -4    0.69    1.22
  -2  22  -4   -1.20    0.96
  -2  22  -4    1.50    0.62
  -2  22  -4    1.46    0.99
  -2  22  -4    1.02    1.35
  -4 -22  -4   -0.16    0.75
  -4 -22  -4    0.32    1.61
  -4  22  -4   -0.59    0.90
  -4  22  -4    0.50    1.30
   5 -23  -4    2.97    1.10
   5 -23  -4    1.85    1.10
  -5  23   4    3.22    1.42
   5  23  -4    2.26    0.89
   3 -23  -4    2.60    0.82
   3 -23  -4    1.89    1.04
  -3  23   4    2.00    1.10
   3  23  -4    2.35    0.78
  -3  23   4    1.14    1.03
   1 -23  -4    1.25    0.48
   1 -23  -4    0.54    0.73
   1 -23  -4    1.82    0.95
  -1  23   4   -0.15    0.82
   1  23  -4    2.05    1.53
  -1  23   4    2.15    1.06
   1  23  -4    0.59    0.41
   1  23  -4    0.51    0.73
   1  23  -4    0.95    0.73
  -1 -23  -4   19.61    2.27
  -1 -23  -4   15.24    1.66
  -1 -23  -4   16.93    1.63
  -1  23  -4   14.71    1.60
  -1  23  -4   15.88    2.05
  -1  23  -4   16.82    1.81
  -1  23  -4   19.81    2.58
  -3 -23  -4    3.38    1.56
  -3 -23  -4    3.64    0.89
  -3  23  -4    2.57    1.25
  -3  23  -4    5.17    1.35
   4 -24  -4    6.00    1.36
   4 -24  -4    8.74    1.38
   4  24  -4    6.69    1.20
  -4  24   4    7.50    1.60
  -2 -24   4    1.75    0.50
   2 -24  -4    0.04    0.82
   2 -24  -4    1.50    0.61
   2 -24  -4    2.33    1.08
   2  24  -4    3.23    1.69
   2  24  -4    1.59    0.70
  -2  24   4    1.94    1.01
  -2  24   4    0.69    0.87
   2  24  -4    1.07    0.83
   0 -24  -4    2.13    0.54
   0 -24  -4    2.68    0.76
   0 -24  -4    2.59    1.01
   0  24  -4    0.90    0.85
   0  24  -4    1.99    0.83
   0  24   4    2.71    0.83
   0  24  -4    3.78    1.47
   0  24  -4    2.62    0.48
  -2 -24  -4   13.96    2.19
  -2 -24  -4   12.76    1.39
  -2 -24  -4   12.47    1.53
  -2  24  -4   13.81    1.58
  -2  24  -4   14.67    1.89
  -2  24  -4   14.80    2.36
  -2  24  -4   13.45    1.78
  -4 -24  -4    0.47    1.57
  -4 -24  -4    0.16    0.79
  -4  24  -4   -1.77    1.24
  -4  24  -4    0.84    1.02
   5 -25  -4    0.24    1.07
   5 -25  -4    2.26    1.07
   5  25  -4    1.10    0.94
  -5  25   4    1.08    1.34
   3 -25  -4    3.06    1.08
   3 -25  -4    3.22    0.88
   3  25  -4    2.65    0.86
  -3  25   4    3.36    1.20
  -3  25   4    3.52    1.23
   1 -25  -4   40.46    3.32
   1 -25  -4   40.18    3.41
   1 -25  -4   35.38    4.13
   1  25  -4   36.16    3.24
   1  25  -4   35.40    4.52
  -1  25   4   36.03    3.54
  -1  25   4   34.49    3.36
  -1 -25  -4    5.02    0.85
  -1 -25  -4    7.36    1.53
  -1 -25  -4    7.22    0.96
  -1  25  -4    6.50    1.44
  -1  25  -4    8.42    1.81
  -1  25  -4    6.01    1.15
  -3 -25  -4   10.70    1.36
  -3 -25  -4    7.62    1.92
  -3  25  -4    8.04    1.57
  -3  25  -4    9.42    1.72
   4 -26  -4    9.84    1.59
   4 -26  -4   12.93    1.66
  -4  26   4   12.34    1.98
   4  26  -4    8.01    1.37
   2 -26  -4   39.68    3.50
   2 -26  -4   38.86    4.32
   2 -26  -4   39.41    3.60
   2  26  -4   36.60    3.38
  -2  26   4   34.06    3.54
   2  26  -4   41.99    3.65
   2  26  -4   38.11    4.74
  -2  26   4   43.10    3.81
   0 -26  -4   27.96    3.48
   0 -26  -4   31.02    2.84
   0 -26  -4   34.54    2.76
   0  26  -4   33.74    2.82
   0  26  -4   29.29    3.01
   0  26   4   34.66    3.27
   0  26  -4   33.89    3.87
   0  26  -4   30.60    2.80
  -2 -26  -4   17.61    1.76
  -2 -26  -4   17.73    2.59
  -2 -26  -4   19.01    1.89
  -2  26  -4   15.88    2.21
  -2  26  -4   18.08    2.10
  -2  26  -4   18.45    2.72
  -2  26  -4   17.70    1.90
  -4 -26  -4    4.85    1.10
  -4 -26  -4    4.87    1.87
  -4  26  -4    5.27    1.38
  -4  26  -4    3.31    1.54
   5 -27  -4    1.32    1.04
   5 -27  -4    1.12    1.12
   5  27  -4    2.37    0.92
  -5  27   4    1.70    1.44
   3 -27  -4   16.02    1.95
   3 -27  -4   16.29    1.91
  -3  27   4   17.65    2.25
   3  27  -4   16.18    1.90
  -3  27   4   14.86    2.07
   1 -27  -4    1.62    0.86
   1 -27  -4    3.38    0.66
   1 -27  -4    2.69    1.09
  -1  27   4    1.17    1.08
   1  27  -4    3.69    1.68
   1  27  -4    1.81    0.95
  -1  27   4    1.38    1.13
   1  27  -4    4.06    0.88
  -1 -27  -4   25.72    2.43
  -1 -27  -4   27.52    3.31
  -1 -27  -4   25.84    2.55
  -1  27  -4   28.46    2.63
  -1  27  -4   31.23    3.56
  -1  27  -4   30.77    3.06
  -1  27  -4   25.65    2.40
  -3 -27  -4    7.93    1.16
  -3 -27  -4    3.74    1.66
  -3  27  -4    6.93    1.47
  -3  27  -4    4.74    1.49
   4 -28  -4    1.51    1.15
   4 -28  -4    5.82    1.23
  -4  28   4    4.61    1.44
   4  28  -4    4.18    1.01
   2 -28  -4   10.31    1.47
   2 -28  -4   10.73    1.78
   2 -28  -4   10.73    1.32
  -2  28   4   10.58    1.58
   2  28  -4    8.11    2.29
   2  28  -4    9.17    1.35
  -2  28   4    8.02    1.51
   2  28  -4   12.46    1.49
   0 -28  -4   19.95    1.94
   0 -28  -4   20.82    1.97
   0 -28  -4   19.41    2.45
   0  28  -4   20.85    2.97
   0  28  -4   21.46    2.04
   0  28   4   21.98    2.30
   0  28  -4   18.97    2.15
  -2 -28  -4   13.35    2.26
  -2 -28  -4   13.55    1.50
  -2 -28  -4   14.99    1.62
  -2  28  -4   13.38    2.39
  -2  28  -4   13.07    1.97
  -2  28  -4   14.68    1.70
  -2  28  -4   15.04    1.89
  -4 -28  -4    4.28    1.09
  -4 -28  -4    2.57    1.81
  -4  28  -4    4.78    1.41
  -4  28  -4    1.98    1.45
   5 -29  -4    6.50    1.40
   5 -29  -4    3.43    1.31
  -5  29   4    0.96    1.42
   5  29  -4    3.56    1.22
   3 -29  -4   19.97    2.34
   3 -29  -4   21.03    2.32
   3  29  -4   23.23    2.33
  -3  29   4   20.34    2.48
  -3  29   4   21.95    2.64
   1 -29  -4   20.94    2.75
   1 -29  -4   22.77    2.28
   1 -29  -4   26.70    2.27
   1  29  -4   22.35    2.17
  -1  29   4   19.78    2.24
   1  29  -4   22.02    2.53
   1  29  -4   24.60    3.41
  -1  29   4   16.49    2.30
  -1 -29  -4   35.85    3.15
  -1 -29  -4   36.62    3.34
  -1 -29  -4   33.62    4.14
  -1  29  -4   35.05    3.10
  -1  29  -4   40.06    4.42
  -1  29  -4   36.38    3.29
  -1  29  -4   41.34    3.85
  -3 -29  -4    4.28    1.67
  -3 -29  -4    7.34    1.13
  -3  29  -4    4.59    1.34
  -3  29  -4    7.46    1.64
  -3  29  -4    3.53    1.40
   4 -30  -4    3.36    1.09
   4 -30  -4    3.19    1.21
   4  30  -4    2.79    0.95
  -4  30   4    4.04    1.47
   2 -30  -4    6.02    1.22
   2 -30  -4    7.26    1.49
   2 -30  -4    7.11    1.01
  -2  30   4    4.75    1.34
   2  30  -4    5.00    1.15
  -2  30   4    5.35    1.36
   2  30  -4    5.73    1.09
   2  30  -4    4.99    2.12
   0 -30  -4    5.73    1.37
   0 -30  -4    6.09    0.90
   0 -30  -4    8.10    1.12
   0  30  -4    6.88    1.26
   0  30  -4    7.89    1.18
   0  30   4    4.05    1.62
   0  30   4    8.46    1.27
   0  30  -4    7.45    1.94
  -2 -30  -4   14.17    2.41
  -2 -30  -4   16.73    1.70
  -2 -30  -4   16.81    1.77
  -2  30  -4   15.87    1.82
  -2  30  -4   14.91    2.53
  -2  30  -4   16.42    2.02
  -2  30  -4   15.27    2.16
  -4 -30  -4    0.90    1.78
  -4 -30  -4   -0.20    0.82
  -4  30  -4    5.07    1.47
  -4  30  -4    3.16    1.52
   5 -31  -4    3.56    1.30
   5 -31  -4    5.18    1.28
   5  31  -4   -0.01    0.81
  -5  31   4    2.92    1.55
   3 -31  -4    6.83    1.20
   3 -31  -4    3.94    1.22
   3  31  -4    6.68    1.22
  -3  31   4    4.21    1.36
   1 -31  -4    8.61    1.23
   1 -31  -4    7.14    1.01
   1 -31  -4    7.60    1.51
  -1  31   4    7.35    1.55
   1  31  -4    7.93    2.07
  -1  31   4    9.52    1.67
   1  31  -4    4.68    1.33
   1  31  -4    8.59    1.18
  -1 -31  -4   50.60    4.54
  -1 -31  -4   55.82    4.87
  -1 -31  -4   55.72    5.94
  -1  31  -4   49.96    4.53
  -1  31  -4   55.11    6.10
  -1  31  -4   61.07    4.74
  -1  31  -4   60.97    5.36
  -3 -31  -4    0.23    1.41
  -3 -31  -4    0.82    0.71
  -3  31  -4   -1.89    1.05
  -3  31  -4    0.07    1.22
  -3  31  -4    0.93    1.26
   4 -32  -4    1.44    0.97
   4 -32  -4    1.12    1.10
  -4  32   4    1.58    1.29
   4  32  -4    0.80    0.83
   2 -32  -4   17.79    2.36
   2 -32  -4   19.18    1.95
   2 -32  -4   17.27    2.02
  -2  32   4   17.03    2.13
  -2  32   4   15.53    2.19
   2  32  -4   17.92    3.10
   2  32  -4   17.84    1.91
   0 -32  -4   53.70    4.49
   0 -32  -4   41.31    5.36
   0 -32  -4   54.39    4.29
   0  32  -4   49.07    5.71
   0  32   4   39.98    3.97
   0  32  -4   54.74    4.69
   0  32  -4   50.56    4.29
  -2 -32  -4    5.66    1.71
  -2 -32  -4    6.81    1.10
  -2 -32  -4    8.11    1.12
  -2  32  -4   10.01    1.54
  -2  32  -4    5.54    1.56
  -2  32  -4    5.79    1.84
  -2  32  -4    6.10    1.19
  -4 -32  -4   -0.13    0.73
  -4 -32  -4    1.75    1.68
  -4  32  -4   -0.24    1.24
  -4  32  -4    0.43    1.40
   5 -33  -4    0.16    1.15
   5 -33  -4   -0.27    0.97
  -5  33   4    0.92    1.44
   5  33  -4    0.64    0.87
   3 -33  -4    2.74    1.15
   3 -33  -4    3.72    1.01
  -3  33   4    0.78    1.23
   3  33  -4    3.08    1.00
   1 -33  -4   44.53    4.02
   1 -33  -4   46.32    3.88
   1 -33  -4   42.42    4.83
   1  33  -4   44.34    3.77
  -1  33   4   43.37    3.96
  -1  33   4   39.21    4.24
   1  33  -4   46.11    4.35
   1  33  -4   42.30    5.30
  -1 -33  -4    1.72    1.30
  -1 -33  -4    1.15    0.78
  -1 -33  -4    1.30    0.66
  -1  33  -4    0.22    0.66
  -1  33  -4    2.05    1.07
  -1  33  -4   -0.77    1.40
  -1  33  -4    1.44    1.60
  -3 -33  -4   13.74    1.63
  -3 -33  -4    8.36    2.19
  -3  33  -4   13.69    2.14
  -3  33  -4   14.20    1.88
  -3  33  -4   10.65    1.87
   4 -34  -4    5.27    1.34
   4 -34  -4    6.49    1.28
   4  34  -4    3.17    1.05
  -4  34   4    4.42    1.53
   2 -34  -4   16.67    1.79
   2 -34  -4   17.36    2.35
   2 -34  -4   16.76    1.92
   2  34  -4   15.45    1.73
  -2  34   4   12.84    2.06
  -2  34   4   14.67    2.00
   2  34  -4   13.61    2.03
   2  34  -4   13.26    2.94
   0 -34  -4   65.98    5.68
   0 -34  -4   65.57    5.36
   0 -34  -4   53.80    6.77
   0  34  -4   68.29    5.88
   0  34  -4   67.54    5.38
   0  34  -4   70.40    7.18
   0  34   4   66.14    5.97
  -2 -34  -4   10.40    1.34
  -2 -34  -4    9.41    2.02
  -2 -34  -4   10.55    1.35
  -2  34  -4    8.67    2.10
  -2  34  -4   11.28    1.48
  -2  34  -4    9.47    1.86
  -2  34  -4   11.98    1.71
  -4 -34  -4    4.54    1.10
  -4 -34  -4    3.61    1.93
  -4  34  -4    8.51    1.85
  -4  34  -4    6.53    1.74
   5 -35  -4    3.08    1.32
   5 -35  -4    3.38    1.32
   5  35  -4    2.92    1.23
  -5  35   4    1.55    1.66
   3 -35  -4   -1.07    0.99
   3 -35  -4    0.00    0.77
   3  35  -4    0.35    0.91
  -3  35   4    0.92    1.29
   1 -35  -4   -0.46    1.08
   1 -35  -4    1.14    0.64
   1 -35  -4    0.55    0.93
   1  35  -4    3.33    1.90
   1  35  -4    1.10    0.86
   1  35  -4   -0.97    1.12
  -1  35   4    0.03    1.27
  -1 -35  -4   10.73    1.35
  -1 -35  -4    9.58    1.36
  -1 -35  -4   12.85    2.08
  -1  35  -4    9.44    2.09
  -1  35  -4   12.68    1.64
  -1  35  -4   10.79    2.27
  -3 -35  -4    5.74    1.06
  -3 -35  -4    2.85    1.73
  -3  35  -4    6.12    1.41
  -3  35  -4    4.11    1.61
  -3  35  -4    5.61    1.52
   4 -36  -4    2.92    1.25
   4 -36  -4    4.78    1.22
  -4  36   4    2.70    1.48
   4  36  -4   -0.03    0.97
   2 -36  -4   19.14    2.52
   2 -36  -4   21.55    2.24
   2 -36  -4   19.24    2.09
   2  36  -4   19.14    3.31
   2  36  -4   18.25    1.94
  -2  36   4   16.53    2.20
   0 -36  -4   17.59    1.91
   0 -36  -4   18.66    1.84
   0 -36  -4   17.50    2.40
   0  36  -4   13.78    2.78
   0  36   4   13.91    2.36
   0  36  -4   17.53    1.96
   0  36  -4   16.24    2.14
  -2 -36  -4    2.91    0.79
  -2 -36  -4    2.45    0.94
  -2 -36  -4    2.24    1.54
  -2  36  -4    4.21    1.30
  -2  36  -4    2.83    1.03
  -2  36  -4    1.57    1.58
  -2  36  -4    1.96    1.39
  -4 -36  -4    1.95    0.91
  -4  36  -4    1.22    1.52
  -4  36  -4    1.17    1.46
   5 -37  -4   16.04    2.02
   5 -37  -4   10.40    1.78
  -5  37   4    8.71    2.08
   5  37  -4    4.36    1.39
   3 -37  -4    1.20    1.12
   3 -37  -4    2.83    0.97
   3  37  -4    1.70    1.05
  -3  37   4   -0.63    1.23
   1 -37  -4   18.70    2.45
   1 -37  -4   16.05    1.83
   1 -37  -4   16.40    1.94
   1  37  -4   14.73    2.25
   1  37  -4   17.01    3.02
  -1  37   4   15.68    2.19
   1  37  -4   18.52    1.85
  -1 -37  -4    8.68    1.80
  -1 -37  -4    8.95    1.24
  -1 -37  -4    8.06    1.15
  -1  37  -4    7.60    1.43
  -1  37  -4    6.66    1.90
  -1  37  -4    7.81    2.05
  -3 -37  -4    1.38    1.55
  -3 -37  -4    1.08    0.78
  -3  37  -4    1.56    1.40
  -3  37  -4    0.37    1.35
   4 -38  -4    0.80    1.18
   4 -38  -4    1.20    1.05
   4  38  -4    1.11    0.96
  -4  38   4    1.73    1.51
   2 -38  -4    4.24    0.93
   2 -38  -4    4.89    1.23
   2 -38  -4    5.22    1.50
   2  38  -4    4.20    1.36
   2  38  -4    5.21    2.28
   2  38  -4    3.41    1.02
  -2  38   4    3.93    1.43
   0 -38  -4   12.64    2.15
   0 -38  -4   14.20    1.72
   0 -38  -4   15.16    1.66
   0  38  -4   15.50    1.81
   0  38  -4   12.62    2.68
   0  38   4   10.80    2.22
   0  38  -4   19.02    2.06
  -2 -38  -4    5.94    1.16
  -2 -38  -4    4.42    1.78
  -2 -38  -4    8.09    1.12
  -2  38  -4    6.71    1.90
  -2  38  -4    4.76    1.68
  -2  38  -4    7.12    1.54
   5 -39  -4    5.23    1.46
   5 -39  -4    2.82    1.40
  -5  39   4    2.06    1.71
   3 -39  -4    1.88    1.16
   3 -39  -4    3.83    1.04
   3  39  -4    0.72    1.08
  -3  39   4    1.64    1.35
   1 -39  -4    4.69    1.15
   1 -39  -4    5.18    1.43
   1 -39  -4    4.08    0.89
   1  39  -4    3.19    1.43
  -1  39   4    3.75    1.49
   1  39  -4    1.60    1.92
   1  39  -4    5.14    1.07
  -1 -39  -4    2.18    1.46
  -1 -39  -4    2.31    0.94
  -1 -39  -4    2.79    0.78
  -1  39  -4    3.33    1.77
  -1  39  -4    3.10    1.77
  -1  39  -4    1.79    1.17
  -3 -39  -4    2.83    0.92
  -3 -39  -4    3.03    1.68
  -3  39  -4    2.74    1.44
  -3  39  -4    4.16    1.63
   4 -40  -4   -0.26    0.98
   4 -40  -4   -0.30    1.18
  -4  40   4    0.82    1.43
   4  40  -4    0.61    1.05
   2 -40  -4   19.17    2.50
   2 -40  -4   17.99    1.94
   2 -40  -4   16.80    2.05
   2  40  -4   13.00    3.17
   2  40  -4   15.87    1.81
  -2  40   4   11.90    1.94
   0 -40  -4    4.81    1.38
   0 -40  -4    3.98    0.87
   0 -40  -4    4.85    1.12
   0  40  -4    4.47    2.03
   0  40  -4    5.56    1.21
   0  40  -4    4.77    1.35
   0  40   4    2.58    1.79
  -2 -40  -4   -0.25    0.67
  -2 -40  -4    1.86    1.59
  -2 -40  -4   -1.11    0.86
  -2  40  -4    0.60    1.43
  -2  40  -4    0.73    1.28
  -2  40  -4    0.20    1.58
   3 -41  -4    1.66    1.17
   3 -41  -4    3.21    1.04
   3  41  -4    0.68    1.20
  -3  41   4    0.82    1.35
   1 -41  -4   10.04    1.94
   1 -41  -4   11.85    1.60
   1 -41  -4    9.50    1.39
   1  41  -4   11.98    1.97
   1  41  -4   13.63    1.50
   1  41  -4   10.07    2.63
  -1  41   4    9.15    1.78
  -1 -41  -4    6.66    1.67
  -1 -41  -4    5.51    1.14
  -1 -41  -4    5.90    1.00
  -1  41  -4    7.40    2.10
  -1  41  -4    3.59    1.88
  -1  41  -4    4.53    1.34
  -3 -41  -4    2.28    1.71
  -3 -41  -4    1.96    0.88
  -3  41  -4    3.08    1.60
  -3  41  -4    1.06    1.42
   4 -42  -4    3.85    1.23
   4 -42  -4    3.33    1.34
   4  42  -4    1.46    1.16
  -4  42   4    3.22    1.62
   2 -42  -4   12.01    1.72
   2 -42  -4   13.95    2.05
   2 -42  -4   10.55    1.53
   2  42  -4   12.38    2.87
   2  42  -4    8.66    1.92
  -2  42   4   10.59    1.89
   0 -42  -4   12.95    1.60
   0 -42  -4   10.60    1.94
   0 -42  -4   10.79    1.42
   0  42  -4   11.18    1.83
   0  42  -4   13.57    1.66
   0  42  -4   11.27    2.53
   0  42   4    8.76    2.16
  -2 -42  -4   -0.64    0.93
  -2 -42  -4    0.92    0.74
  -2 -42  -4    0.77    1.59
  -2  42  -4   -0.13    1.28
  -2  42  -4    0.67    1.56
  -2  42  -4    0.84    1.59
   3 -43  -4    1.10    1.16
   3 -43  -4    2.99    1.06
  -3  43   4    0.82    1.45
   3  43  -4    2.66    1.37
   1 -43  -4   38.44    3.37
   1 -43  -4   30.20    3.98
   1 -43  -4   35.01    3.27
  -1  43   4   26.60    3.01
   1  43  -4   38.09    3.14
   1  43  -4   35.20    3.77
   1  43  -4   31.37    4.71
  -1 -43  -4    0.95    0.72
  -1 -43  -4    2.95    1.52
  -1 -43  -4    1.59    0.96
  -1  43  -4    1.53    1.80
  -1  43  -4    1.28    1.19
  -1  43  -4   -0.18    1.71
  -3 -43  -4    0.74    0.78
  -3 -43  -4   -0.38    1.64
  -3  43  -4   -0.20    1.40
  -3  43  -4    0.86    1.56
   4 -44  -4    0.84    1.11
   4 -44  -4    1.16    1.29
  -4  44   4    3.12    1.63
   4  44  -4    1.48    1.26
   2 -44  -4    9.76    1.41
   2 -44  -4    7.95    1.57
   2 -44  -4   11.27    1.91
   2  44  -4   11.97    2.85
   2  44  -4    5.67    1.82
  -2  44   4    8.19    1.76
   0 -44  -4    5.96    1.49
   0 -44  -4    5.31    1.01
   0 -44  -4    5.84    1.25
   0  44  -4    5.40    1.30
   0  44   4    6.75    1.99
   0  44  -4    5.34    2.17
   0  44  -4    9.76    1.61
  -2 -44  -4    1.23    0.98
  -2 -44  -4    0.27    0.75
  -2 -44  -4    0.94    1.63
  -2  44  -4   -2.09    1.55
  -2  44  -4    4.00    1.44
  -2  44  -4   -0.78    1.53
   3 -45  -4    1.39    0.97
   3 -45  -4    0.12    1.18
   3  45  -4    2.71    1.40
  -3  45   4    1.99    1.51
   1 -45  -4    1.30    1.30
   1 -45  -4    1.88    1.10
   1 -45  -4    0.82    0.71
   1  45  -4    0.97    1.34
  -1  45   4    0.43    1.36
   1  45  -4    0.56    0.94
   1  45  -4    0.21    2.05
  -1 -45  -4    3.22    1.48
  -1 -45  -4    3.43    0.89
  -1 -45  -4    2.70    1.05
  -1  45  -4    1.30    1.89
  -1  45  -4    1.96    1.90
  -1  45  -4    4.00    1.29
  -3 -45  -4   -0.59    0.71
  -3 -45  -4    0.05    1.76
  -3  45  -4    1.04    1.53
  -3  45  -4   -1.04    1.44
   4 -46  -4    2.56    1.20
   4 -46  -4    1.80    1.34
  -4  46   4    5.60    1.87
   4  46  -4    2.60    1.41
   2 -46  -4    8.68    1.55
   2 -46  -4    7.25    1.25
   2 -46  -4    5.79    1.67
   2  46  -4    6.63    1.84
  -2  46   4    5.70    1.69
   2  46  -4    5.62    2.49
   0 -46  -4    5.87    1.02
   0 -46  -4    5.11    1.21
   0 -46  -4    3.55    1.45
   0  46  -4    5.36    1.52
   0  46  -4    3.11    2.09
   0  46   4    4.34    1.83
   0  46  -4    6.07    1.30
  -2 -46  -4   -0.54    0.94
  -2 -46  -4    1.35    1.65
  -2 -46  -4    0.79    0.78
  -2  46  -4    1.86    1.41
  -2  46  -4    0.45    1.61
  -2  46  -4   -1.25    1.59
   3 -47  -4    2.30    1.34
   3 -47  -4    3.84    1.19
  -3  47   4    1.39    1.53
   3  47  -4    0.74    1.41
   1 -47  -4   13.10    2.19
   1 -47  -4   13.01    1.63
   1 -47  -4   12.41    1.79
   1  47  -4   14.29    1.65
  -1  47   4    9.57    1.89
   1  47  -4   12.77    2.19
   1  47  -4   11.55    2.88
  -1 -47  -4    2.00    1.06
  -1 -47  -4    3.54    0.88
  -1 -47  -4    2.60    1.48
  -1  47  -4    0.64    1.82
  -1  47  -4    1.91    1.32
  -1  47  -4    3.56    2.03
  -3 -47  -4    0.87    0.89
  -3 -47  -4   -0.01    1.06
  -3  47  -4    0.18    1.49
  -3  47  -4    2.00    1.68
   4 -48  -4   -0.07    1.10
  -4 -48   4   -0.12    1.50
   4 -48  -4   -0.20    1.30
  -4  48   4    0.04    1.58
   4  48  -4   -0.80    1.24
   2 -48  -4    8.79    1.62
   2 -48  -4   10.33    1.85
   2 -48  -4    8.41    1.37
  -2  48   4    9.89    1.96
   2  48  -4    7.13    1.94
   2  48  -4    6.01    2.62
   0 -48  -4    1.84    1.29
   0 -48  -4    1.49    0.77
   0 -48  -4    1.61    1.07
   0  48   4    3.53    1.81
   0  48  -4    2.13    1.08
   0  48  -4    2.77    1.37
   0  48  -4   -0.28    1.94
  -2 -48  -4    0.46    0.80
  -2 -48  -4    0.48    1.73
  -2 -48  -4    0.71    1.04
  -2  48  -4    0.36    1.73
  -2  48  -4   -2.02    1.34
  -3 -49   4   10.64    2.00
   3 -49  -4   13.27    1.75
   3 -49  -4    8.06    1.73
  -3  49   4    7.51    1.99
   3  49  -4    5.60    1.91
   1 -49  -4    1.49    1.14
   1 -49  -4    2.15    0.85
   1 -49  -4    1.84    1.40
   1  49  -4    2.71    2.24
   1  49  -4    2.79    1.02
  -1  49   4    3.88    1.68
   1  49  -4    3.35    1.57
  -1 -49  -4    6.82    1.37
  -1 -49  -4    7.69    1.24
  -1 -49  -4    6.59    1.82
  -1  49  -4   11.80    2.43
  -1  49  -4    5.67    2.28
   1  49   4    3.88    2.02
  -1  49  -4    7.91    1.58
   2 -50  -4   -0.95    0.77
   2 -50  -4    0.62    1.20
   2  50  -4   -0.39    1.51
  -2  50   4    1.61    1.53
   2  50  -4    0.62    2.24
   0 -50  -4    2.79    1.18
   0 -50  -4    2.66    1.28
   0 -50  -4    3.49    0.93
   0  50  -4    3.09    1.51
   0  50  -4    4.89    2.24
   0  50   4    3.66    1.84
   0  50  -4    3.20    1.24
  -2 -50  -4    2.63    0.93
  -2 -50  -4    1.61    1.12
  -2 -50  -4    0.93    1.76
  -2  50  -4    1.78    1.82
  -2  50  -4    0.85    1.48
   3 -51  -4    2.06    1.15
   3 -51  -4    3.38    1.43
   3  51  -4    2.01    1.64
  -3  51   4    1.07    1.61
   1 -51  -4    7.24    1.66
   1 -51  -4    6.17    1.16
   1 -51  -4    5.12    1.40
  -1  51   4    8.86    1.89
   1  51  -4    5.62    1.69
   1  51  -4    3.36    2.42
  -1 -51  -4    1.28    0.80
  -1 -51  -4    0.42    1.06
  -1 -51  -4    1.98    1.45
  -1  51  -4    0.66    1.84
   1  51   4    2.54    2.01
  -1  51  -4   -1.02    2.01
  -1  51  -4    1.60    1.23
   2 -52  -4    1.36    1.24
   2 -52  -4    0.15    0.86
   2  52  -4    1.62    2.37
  -2  52   4    1.83    1.54
   2  52  -4   -1.18    1.47
   0 -52  -4    4.09    1.46
   0 -52  -4    4.99    1.28
   0 -52  -4    4.06    0.98
   0  52   4    0.64    1.75
   0  52  -4    3.57    1.56
   0  52  -4    3.70    1.26
   0  52  -4    2.28    2.21
  -2 -52  -4    2.14    1.82
  -2 -52  -4    2.57    0.95
  -2 -52  -4    2.11    1.13
  -2  52  -4    1.43    1.86
  -2  52  -4    0.25    1.48
   3 -53  -4   -0.33    1.03
   3 -53  -4    1.01    1.38
   3  53  -4    1.92    1.63
  -3  53   4    0.63    1.67
   3  53  -4    0.52    2.51
   1 -53  -4    7.11    1.73
   1 -53  -4    5.01    1.13
   1 -53  -4    4.98    1.37
   1  53  -4    4.11    2.46
   1  53  -4    5.81    1.73
  -1  53   4    3.70    1.65
  -1 -53  -4    2.06    1.15
  -1 -53  -4    0.83    0.80
  -1 -53  -4    1.22    1.38
   1  53   4   -0.25    1.91
  -1  53  -4    0.40    2.09
  -1  53  -4   -0.36    1.85
  -1  53  -4    2.10    1.30
   2 -54  -4    0.64    0.90
   2 -54  -4    2.72    1.37
   2  54  -4    0.04    2.27
   2  54  -4    3.25    1.71
  -2  54   4    0.86    1.58
   0 -54  -4    3.41    1.27
   0 -54  -4    4.31    1.04
   0 -54  -4    4.41    1.51
   0  54   4    1.49    1.73
   0  54  -4    2.25    2.25
   0  54  -4    2.43    1.20
   0  54  -4    5.27    1.69
  -2 -54  -4   -1.83    1.00
  -2  54  -4    1.00    1.55
  -2  54  -4    2.00    1.91
   3 -55  -4    1.63    1.16
   3 -55  -4    1.64    1.43
   3  55  -4    3.02    2.70
   3  55  -4    3.25    1.87
   1 -55  -4    2.33    1.27
   1 -55  -4    1.28    0.93
   1  55  -4    1.27    2.30
   1  55  -4   -1.29    1.44
  -1  55   4    0.62    1.48
  -1 -55  -4    2.61    0.93
  -1 -55  -4    0.31    1.13
  -1 -55  -4    1.27    1.41
  -1  55  -4    0.30    1.98
  -1  55  -4    0.46    1.29
   1  55   4    0.87    2.01
  -1  55  -4    3.86    2.22
   2 -56  -4    0.08    1.29
   2 -56  -4   -0.37    0.94
   2  56  -4   -0.71    1.64
   2  56  -4    0.11    2.41
  -2  56   4    3.28    1.75
   0 -56  -4    8.36    1.39
   0 -56  -4    5.31    1.68
   0 -56  -4    7.64    1.54
   0  56  -4    8.92    1.54
   0  56   4    6.61    2.06
   0  56  -4    8.15    2.64
   0  56  -4    7.39    1.95
   1 -57  -4   -0.20    1.22
   1 -57  -4   -0.17    0.84
   1  57  -4    2.34    2.41
  -1  57   4   -0.77    1.43
   1  57  -4    3.01    1.59
  -1 -57  -4    0.08    1.40
  -1 -57  -4    1.99    0.93
  -1 -57  -4    1.17    1.20
  -1  57  -4    2.05    1.33
   1  57   4    2.68    2.06
  -1  57  -4    2.08    2.25
   2 -58  -4    2.15    1.11
   2 -58  -4    1.65    1.39
   2  58  -4    0.17    2.40
  -2  58   4   -0.20    1.59
   2  58  -4   -0.16    1.69
   0 -58  -4    4.48    1.57
   0 -58  -4    5.79    1.46
   0 -58  -4    6.24    1.23
   0  58  -4    8.14    1.93
   0  58   4    3.61    1.89
   0  58  -4   -1.21    2.24
   1 -59  -4   -1.08    1.21
   1 -59  -4   -0.21    0.89
   1  59  -4   -0.75    2.34
  -1  59   4   -2.06    1.39
   1  59  -4   -0.22    1.55
   0 -60  -4    1.13    1.30
   0 -60  -4    2.97    1.06
   0  60  -4    3.00    2.41
   0  60   4    2.80    1.82
   6   0  -5    0.44    1.04
  -6   0   5    1.62    1.23
   6   0  -5    0.07    0.90
   4   0  -5    3.63    1.39
   4   0  -5    0.11    0.88
  -4   0   5    0.60    0.87
   4   0  -5    0.50    0.71
   2   0  -5    8.52    1.35
   2   0  -5   -0.18    0.45
   2   0  -5    2.04    0.70
   2   0  -5   -0.39    0.69
  -2   0   5    1.33    0.59
   0   0  -5    0.38    0.50
   0   0  -5   -0.48    0.97
   0   0  -5    0.39    0.74
   0   0  -5    0.63    0.75
  -2   0  -5   -1.28    0.58
  -2   0  -5    0.49    0.88
  -2   0  -5   -0.10    1.14
  -4   0  -5    1.68    1.09
  -4   0  -5    0.23    0.86
  -4   0  -5    3.33    1.55
   5  -1  -5    2.26    1.08
  -5  -1   5    0.99    1.02
   5  -1  -5    3.92    1.04
   5   1  -5    1.17    0.90
  -5   1   5    1.51    1.07
   5   1  -5    2.58    1.03
   3  -1  -5    2.23    0.71
  -3  -1   5    1.97    0.81
   3  -1  -5    3.48    0.96
   3   1  -5    4.46    1.37
   3   1  -5    2.27    0.69
  -3   1   5    2.74    0.86
   3   1  -5    1.87    0.89
  -1  -1   5   51.27    4.25
   1  -1  -5   45.78    5.49
   1  -1  -5   55.52    4.27
   1  -1  -5   53.09    5.46
   1  -1  -5   48.38    4.35
   1   1  -5   52.13    5.45
   1   1  -5   47.01    4.33
   1   1  -5   55.38    4.27
   1   1  -5   49.58    5.54
  -1   1   5   50.56    4.27
  -1  -1  -5   24.26    2.68
  -1  -1  -5   32.41    2.78
  -1  -1  -5   29.33    2.72
  -1  -1  -5   36.70    3.40
  -1   1  -5   34.58    2.78
  -1   1  -5   29.68    2.72
  -1   1  -5   38.59    3.79
  -1   1  -5   38.16    3.40
  -1   1  -5   25.44    2.68
  -3  -1  -5    3.11    0.96
  -3  -1  -5    7.84    1.64
  -3  -1  -5    4.57    1.10
  -3   1  -5    1.39    0.89
  -3   1  -5    6.33    1.22
   6  -2  -5    1.53    1.00
   6  -2  -5    1.76    1.13
  -6  -2   5    3.47    1.29
   6   2  -5    0.59    0.96
   6   2  -5    0.55    1.02
  -6   2   5   -0.18    1.11
   4  -2  -5   10.71    1.35
   4  -2  -5    7.12    1.71
  -4  -2   5    5.72    1.26
   4  -2  -5    7.52    1.38
   4   2  -5    6.99    1.34
  -4   2   5   10.51    1.43
   4   2  -5    9.84    1.35
   4   2  -5    6.69    1.81
  -2  -2   5   45.11    3.91
   2  -2  -5   43.18    5.07
   2  -2  -5   55.40    4.07
   2  -2  -5   44.18    4.25
   2  -2  -5   50.56    4.17
  -2   2   5   48.42    3.97
   2   2  -5   44.08    4.20
   2   2  -5   57.01    4.07
   2   2  -5   36.51    5.10
   2   2  -5   47.58    4.15
   0  -2  -5   24.99    2.75
   0  -2  -5   21.10    2.10
   0  -2  -5   24.15    2.28
   0  -2  -5   26.19    3.01
   0   2  -5   24.28    2.09
   0   2  -5   22.09    2.72
   0   2  -5   27.02    2.31
   0   2  -5   23.19    2.97
  -2  -2  -5    2.02    0.74
  -2  -2  -5    1.07    1.24
  -2  -2  -5    0.99    0.93
  -2   2  -5    1.59    0.69
  -2   2  -5    5.13    1.29
  -2   2  -5    2.52    0.95
  -4  -2  -5    5.57    1.19
  -4  -2  -5    3.48    1.17
  -4  -2  -5    3.88    1.67
  -4   2  -5    4.23    1.16
  -4   2  -5    3.76    1.61
  -4   2  -5    4.03    1.23
   5  -3  -5    1.04    0.88
   5  -3  -5    1.46    0.98
  -5  -3   5    2.00    1.02
   5   3  -5    0.58    0.93
  -5   3   5    3.26    1.21
   5   3  -5   -0.08    0.79
  -3  -3   5   53.44    4.45
   3  -3  -5   39.42    5.49
   3  -3  -5   52.00    4.41
   3  -3  -5   58.29    4.61
   3   3  -5   44.77    5.60
   3   3  -5   55.85    4.59
  -3   3   5   50.14    4.48
   3   3  -5   53.92    4.40
   1  -3  -5   61.26    5.22
   1  -3  -5   55.33    5.01
   1  -3  -5   59.71    5.14
   1  -3  -5   58.90    6.30
  -1  -3   5   56.60    4.75
   1  -3  -5   56.14    6.36
   1  -3  -5   63.52    4.94
   1   3  -5   59.23    5.01
  -1   3   5   59.60    4.85
   1   3  -5   57.43    6.41
   1   3  -5   59.18    6.30
   1   3  -5   65.84    4.94
  -1  -3  -5   50.25    4.66
  -1  -3  -5   35.78    3.76
  -1  -3  -5   43.71    3.79
  -1  -3  -5   44.26    3.72
  -1   3  -5   52.31    4.94
  -1   3  -5   38.31    3.75
  -1   3  -5   49.55    4.62
  -1   3  -5   45.23    3.74
  -1   3  -5   41.21    3.78
  -3  -3  -5   36.90    3.32
  -3  -3  -5   30.24    3.10
  -3   3  -5   40.22    3.34
  -3   3  -5   27.84    3.13
  -6  -4   5    3.17    1.32
   6  -4  -5    2.84    1.11
   6  -4  -5    1.01    1.12
  -6   4   5    1.73    1.25
   6   4  -5    4.92    1.22
   6   4  -5    3.19    1.16
   4  -4  -5    7.84    1.39
   4  -4  -5    9.12    1.28
  -4  -4   5    8.02    1.35
   4  -4  -5    5.86    1.55
   4   4  -5    9.99    1.32
   4   4  -5    4.62    1.73
  -4   4   5    8.37    1.44
   4   4  -5    7.45    1.35
   2  -4  -5   18.44    1.78
   2  -4  -5   12.94    2.15
   2  -4  -5   15.49    1.62
   2  -4  -5   14.88    1.76
  -2  -4   5   15.25    1.61
   2   4  -5   17.00    1.72
   2   4  -5   15.40    1.58
   2   4  -5   20.72    2.40
   2   4  -5   15.66    1.63
  -2   4   5   16.75    1.69
   0  -4  -5    7.56    1.15
   0  -4  -5    7.82    1.46
   0  -4  -5    7.79    1.30
   0  -4  -5    6.22    0.87
   0   4  -5    5.98    1.06
   0   4  -5    7.85    1.57
   0   4  -5    5.46    0.81
   0   4  -5    6.39    1.23
  -2  -4  -5    9.15    1.25
  -2  -4  -5   10.36    1.87
  -2  -4  -5    9.92    1.38
  -2   4  -5    9.49    1.25
  -2   4  -5   10.16    1.43
  -2   4  -5   11.76    1.77
  -4  -4  -5    3.83    1.70
  -4  -4  -5    3.08    1.09
  -4  -4  -5    3.06    1.04
  -4   4  -5    1.38    1.46
  -4   4  -5    3.58    1.08
  -4   4  -5    2.82    1.20
  -5  -5   5    1.45    0.95
   5  -5  -5   -1.48    0.84
   5  -5  -5    0.43    0.79
   5   5  -5   -0.17    0.92
  -5   5   5   -0.49    1.00
   5   5  -5    0.45    0.87
  -3  -5   5    3.40    0.79
   3  -5  -5    1.16    0.84
   3  -5  -5    1.73    1.06
   3  -5  -5    0.99    0.62
   3   5  -5    2.01    0.83
   3   5  -5    0.62    0.61
   3   5  -5    3.03    1.38
  -3   5   5    0.41    0.78
   1  -5  -5    2.65    0.77
   1  -5  -5    5.39    1.12
  -1  -5   5    4.60    0.67
   1  -5  -5    3.51    1.18
   1  -5  -5    3.45    0.82
   1  -5  -5    3.53    0.54
   1   5  -5    4.37    1.08
  -1   5   5    4.04    0.92
   1   5  -5    4.42    1.31
   1   5  -5    6.30    1.04
   1   5  -5    4.61    0.81
  -1  -5  -5   15.26    1.47
  -1  -5  -5   11.08    1.16
  -1  -5  -5    7.47    1.09
  -1  -5  -5   14.67    1.68
  -1   5  -5   10.23    1.14
  -1   5  -5    8.43    1.08
  -1   5  -5   14.22    1.55
  -1   5  -5   13.43    1.45
  -1   5  -5   16.59    2.11
  -3  -5  -5    4.92    1.11
  -3  -5  -5    1.55    0.84
  -3   5  -5    2.40    1.09
  -3   5  -5    4.77    1.46
  -3   5  -5    1.32    0.84
   6  -6  -5    0.94    1.09
  -6  -6   5    2.30    1.23
   6  -6  -5    3.80    1.18
   6   6  -5    2.28    1.05
  -6   6   5    2.80    1.31
   6   6  -5    0.36    0.96
   4  -6  -5    6.16    1.49
  -4  -6   5    7.38    1.25
   4  -6  -5    6.41    1.14
   4  -6  -5    6.57    1.27
  -4   6   5    7.30    1.37
   4   6  -5    5.39    1.20
   4   6  -5    5.84    1.09
   2  -6  -5    6.22    1.37
   2  -6  -5    8.88    1.20
   2  -6  -5    7.47    0.99
   2  -6  -5    7.60    1.12
  -2  -6   5    7.11    0.89
   2  -6  -5    7.65    1.47
   2   6  -5    6.85    1.70
  -2   6   5    5.69    0.99
   2   6  -5    7.17    1.13
   2   6  -5    8.98    0.99
   2   6  -5    9.22    1.01
   0  -6  -5   14.77    2.08
   0  -6  -5   14.70    1.64
   0  -6  -5   14.74    1.93
   0  -6  -5   14.21    1.33
   0  -6  -5   12.37    1.40
   0   6  -5   12.37    1.35
   0   6  -5   18.07    2.01
   0   6  -5   13.76    1.58
   0   6  -5   12.23    2.10
  -2  -6  -5    5.74    1.03
  -2  -6  -5    9.19    1.71
  -2  -6  -5    6.66    1.19
  -2   6  -5    6.07    1.26
  -2   6  -5    7.07    1.07
  -2   6  -5   11.80    1.60
  -4  -6  -5    0.27    0.84
  -4  -6  -5    0.50    1.01
  -4  -6  -5    2.92    1.68
  -4   6  -5    0.53    0.88
  -4   6  -5    1.45    1.16
  -4   6  -5    4.17    1.58
   5  -7  -5    0.35    0.82
   5  -7  -5   -0.13    0.94
  -5  -7   5    3.40    1.12
   5   7  -5    0.87    0.85
  -5   7   5    0.32    1.09
   5   7  -5    1.95    0.99
   3  -7  -5    1.81    1.09
  -3  -7   5    2.03    0.77
   3  -7  -5    2.56    0.76
   3  -7  -5    3.73    1.00
   3   7  -5    3.23    0.94
   3   7  -5    4.89    0.80
   3   7  -5    1.63    1.41
  -3   7   5    2.54    0.91
  -1  -7   5    6.12    0.73
   1  -7  -5    5.96    1.26
   1  -7  -5    7.04    1.25
   1  -7  -5    5.48    0.93
   1  -7  -5    5.47    0.65
   1   7  -5    6.39    1.23
  -1   7   5    6.16    1.12
   1   7  -5    3.78    1.42
   1   7  -5    4.68    1.04
   1   7  -5    4.67    0.89
  -1  -7  -5   54.34    4.20
  -1  -7  -5   56.44    5.29
  -1  -7  -5   46.92    4.29
  -1   7  -5   43.41    4.27
  -1   7  -5   61.44    5.55
  -1   7  -5   49.84    4.21
  -1   7  -5   49.26    5.18
  -1   7  -5   45.37    4.30
  -3  -7  -5    2.73    0.89
  -3  -7  -5    3.54    1.50
  -3  -7  -5    3.49    1.04
  -3   7  -5    4.71    1.45
  -3   7  -5    2.68    1.09
  -3   7  -5    3.66    0.96
  -6  -8   5    1.50    1.13
   6  -8  -5    1.13    1.10
   6  -8  -5    0.39    0.99
   6   8  -5   -0.30    0.89
   6   8  -5    1.98    1.04
  -6   8   5    1.13    1.25
   4  -8  -5   10.63    1.60
   4  -8  -5   15.86    1.65
   4  -8  -5    9.40    1.83
  -4  -8   5   13.78    1.74
   4   8  -5    8.79    1.52
  -4   8   5   16.12    1.97
   4   8  -5   13.66    1.58
   2  -8  -5    4.05    0.98
   2  -8  -5    2.73    0.88
   2  -8  -5    5.97    1.27
  -2  -8   5    4.50    0.75
   2  -8  -5    6.67    0.82
   2  -8  -5    4.72    1.18
  -2   8   5    5.98    0.95
   2   8  -5    4.29    0.73
   2   8  -5    4.70    0.93
   2   8  -5    3.73    1.53
   2   8  -5    5.96    0.77
   0  -8  -5   29.84    2.87
   0  -8  -5   31.92    3.01
   0  -8  -5   32.56    3.80
   0  -8  -5   38.07    2.95
   0  -8  -5   31.75    2.84
   0  -8  -5   35.24    3.66
   0   8  -5   34.30    3.65
   0   8  -5   32.56    2.78
   0   8  -5   34.20    3.90
   0   8  -5   32.45    2.95
  -2  -8  -5   34.18    3.24
  -2  -8  -5   37.12    3.37
  -2  -8  -5   38.97    4.22
  -2   8  -5   35.52    3.33
  -2   8  -5   36.78    4.01
  -2   8  -5   36.74    3.38
  -4  -8  -5    5.66    1.15
  -4  -8  -5    1.97    1.70
  -4  -8  -5    5.95    1.23
  -4   8  -5    9.31    1.37
  -4   8  -5    3.05    1.31
  -4   8  -5    2.44    1.56
   5  -9  -5   17.20    2.37
   5  -9  -5   26.54    2.46
  -5  -9   5   16.65    2.16
  -5   9   5   20.43    2.39
   5   9  -5   19.45    2.38
   3  -9  -5    5.60    1.16
  -3  -9   5    4.24    0.88
   3  -9  -5    3.21    1.04
   3  -9  -5    4.79    0.89
   3   9  -5    5.44    0.87
  -3   9   5    5.06    1.03
   3   9  -5    3.69    1.00
   3   9  -5    1.89    1.50
   1  -9  -5   59.89    6.46
   1  -9  -5   65.36    6.51
   1  -9  -5   65.76    5.10
   1  -9  -5   61.36    5.30
   1   9  -5   63.73    5.28
   1   9  -5   61.37    5.14
  -1   9   5   54.66    4.67
   1   9  -5   54.30    6.59
   1   9  -5   59.12    6.47
   1   9  -5   65.20    5.07
   1   9  -5   59.22    5.29
  -1  -9  -5   21.25    2.05
  -1  -9  -5   23.69    2.19
  -1  -9  -5   16.37    2.03
  -1  -9  -5   30.86    2.76
  -1  -9  -5   23.37    1.95
  -1   9  -5   22.66    2.14
  -1   9  -5   30.19    3.08
  -1   9  -5   24.31    2.56
  -1   9  -5   24.11    2.22
  -1   9  -5   19.45    2.02
  -3  -9  -5    4.37    1.07
  -3  -9  -5    3.60    0.94
  -3  -9  -5    2.75    1.50
  -3   9  -5    2.84    1.18
  -3   9  -5    5.90    1.45
  -3   9  -5    3.43    0.98
   6 -10  -5    3.50    1.19
  -6 -10   5    2.12    1.24
   6 -10  -5    1.30    1.10
  -6  10   5    4.10    1.46
   6  10  -5    1.33    1.00
   6  10  -5    2.99    1.11
   4 -10  -5    5.93    1.43
  -4 -10   5    5.95    1.09
   4 -10  -5    6.75    1.31
   4 -10  -5    6.36    1.17
   4  10  -5    8.42    1.20
   4  10  -5    5.86    1.18
  -4  10   5    4.74    1.30
   2 -10  -5   20.58    1.82
  -2 -10   5   18.55    1.68
   2 -10  -5   17.23    2.02
   2 -10  -5   16.93    2.32
   2 -10  -5   16.06    2.26
   2 -10  -5   20.42    1.95
   2  10  -5   18.94    1.91
   2  10  -5   16.40    1.77
   2  10  -5   19.70    1.79
  -2  10   5   16.85    1.85
   2  10  -5   14.83    2.69
   0 -10  -5   23.69    2.68
   0 -10  -5   21.70    2.09
   0 -10  -5   25.57    2.31
   0 -10  -5   24.62    2.13
   0 -10  -5   20.20    2.03
   0  10  -5   23.29    2.65
   0  10  -5   26.32    3.08
   0  10  -5   23.39    2.24
  -2 -10  -5   19.58    2.35
  -2 -10  -5   12.00    1.52
  -2 -10  -5   13.37    1.60
  -2  10  -5   13.39    1.81
  -2  10  -5   13.33    1.56
  -2  10  -5   11.32    1.66
  -4 -10  -5    0.78    1.63
  -4 -10  -5    0.51    0.82
  -4 -10  -5    1.53    0.96
  -4  10  -5    0.93    0.92
  -4  10  -5    1.44    1.39
  -4  10  -5    2.02    1.25
   5 -11  -5   11.76    1.72
   5 -11  -5   12.77    1.73
  -5 -11   5   11.81    1.75
   5  11  -5    9.02    1.52
  -5  11   5   14.22    1.99
   3 -11  -5    3.63    0.86
  -3 -11   5    3.35    0.78
   3 -11  -5    7.67    1.17
   3 -11  -5    4.19    1.08
   3  11  -5    3.07    0.80
   3  11  -5    3.33    0.98
   3  11  -5    5.43    1.71
  -3  11   5    3.26    0.97
   1 -11  -5   39.76    3.46
   1 -11  -5   41.83    4.25
   1 -11  -5   35.46    3.36
   1 -11  -5   36.74    4.22
   1 -11  -5   40.83    3.35
   1  11  -5   34.83    3.35
   1  11  -5   39.61    4.44
   1  11  -5   42.35    3.30
  -1  11   5   38.14    3.45
   1  11  -5   39.14    3.35
   1  11  -5   40.54    3.39
  -1 -11  -5   13.84    1.33
  -1 -11  -5   10.69    1.34
  -1 -11  -5   18.61    2.10
  -1 -11  -5   14.20    1.58
  -1 -11  -5   13.51    1.35
  -1  11  -5   14.09    2.21
  -1  11  -5   11.84    1.30
  -1  11  -5   14.87    1.64
  -1  11  -5   13.62    1.71
  -1  11  -5   14.17    1.51
  -3 -11  -5    3.76    0.92
  -3 -11  -5    2.78    1.00
  -3 -11  -5    3.44    1.57
  -3  11  -5    5.85    1.39
  -3  11  -5    1.51    0.91
  -3  11  -5    4.03    1.22
   6 -12  -5    0.99    1.09
   6 -12  -5    1.47    0.99
   6  12  -5    0.01    0.97
  -6  12   5    2.09    1.34
   6  12  -5    1.48    1.00
   4 -12  -5    2.26    1.07
   4 -12  -5    3.86    0.98
   4 -12  -5    4.01    1.12
  -4 -12   5    4.60    1.05
   4  12  -5    5.02    0.98
   4  12  -5    3.35    0.99
  -4  12   5    4.84    1.32
   2 -12  -5   10.05    1.17
  -2 -12   5    9.82    1.05
   2 -12  -5   12.18    1.40
   2 -12  -5    9.54    1.65
   2 -12  -5   10.59    1.50
   2  12  -5    7.34    1.07
   2  12  -5    8.49    1.99
   2  12  -5    9.69    1.29
  -2  12   5    9.84    1.38
   2  12  -5   10.30    1.13
   0 -12  -5   16.59    1.94
   0 -12  -5   11.04    1.25
   0 -12  -5   15.96    1.67
   0 -12  -5   14.03    1.42
   0 -12  -5   13.58    1.41
   0  12  -5   14.14    1.83
   0  12  -5   12.24    1.51
   0  12  -5   13.91    2.28
  -2 -12  -5    8.04    1.19
  -2 -12  -5    4.77    0.97
  -2 -12  -5    8.44    1.73
  -2  12  -5    9.87    1.33
  -2  12  -5    4.96    1.04
  -2  12  -5    6.81    1.26
  -4 -12  -5    1.75    0.98
  -4 -12  -5   -0.10    1.65
  -4 -12  -5    2.03    0.96
  -4  12  -5    1.71    1.53
  -4  12  -5    2.44    1.01
  -4  12  -5    1.95    1.24
   5 -13  -5    1.51    0.91
  -5 -13   5    0.29    0.89
   5 -13  -5    0.95    1.05
   5  13  -5    2.27    0.91
   5  13  -5    1.17    0.90
  -5  13   5    1.41    1.18
   3 -13  -5   17.83    2.15
  -3 -13   5   18.79    1.88
   3 -13  -5   19.87    2.12
   3 -13  -5   23.01    2.39
  -3  13   5   19.35    2.12
   3  13  -5   18.35    3.03
   3  13  -5   17.35    2.09
   3  13  -5   20.68    2.06
   1 -13  -5   22.96    2.91
   1 -13  -5   25.54    2.35
   1 -13  -5   21.75    2.92
   1 -13  -5   25.32    2.25
   1 -13  -5   25.98    2.37
   1  13  -5   22.67    2.36
   1  13  -5   26.52    2.25
   1  13  -5   25.43    2.24
  -1  13   5   21.17    2.25
   1  13  -5   23.86    3.21
   1  13  -5   25.66    2.28
  -1 -13  -5   15.95    1.57
  -1 -13  -5   17.63    2.23
  -1 -13  -5   15.74    1.54
  -1 -13  -5   12.50    1.56
  -1 -13  -5   18.33    1.83
  -1  13  -5   17.63    1.98
  -1  13  -5   21.12    2.55
  -1  13  -5   14.62    1.50
  -1  13  -5   16.91    1.74
  -1  13  -5   17.74    1.83
  -3 -13  -5   10.78    1.48
  -3 -13  -5   12.91    1.55
  -3 -13  -5    9.47    2.08
  -3  13  -5   10.68    1.83
  -3  13  -5   11.10    1.69
  -3  13  -5   13.40    1.64
   6 -14  -5    2.96    1.19
   6 -14  -5    2.88    1.13
  -6  14   5    4.33    1.62
   6  14  -5    0.28    0.92
   4 -14  -5   -1.57    0.86
  -4 -14   5    0.21    0.76
   4 -14  -5   -0.30    0.69
  -4  14   5    3.19    1.19
   4  14  -5    0.70    0.74
   4  14  -5   -0.45    0.69
   2 -14  -5   42.42    5.06
   2 -14  -5   46.31    4.03
   2 -14  -5   51.48    4.19
   2 -14  -5   37.14    4.89
   2  14  -5   50.46    4.17
   2  14  -5   43.17    5.33
  -2  14   5   43.54    3.89
   2  14  -5   52.22    4.01
   2  14  -5   42.67    4.01
   2  14  -5   51.82    4.14
   0 -14  -5    0.48    0.64
   0 -14  -5    0.78    0.38
   0 -14  -5    1.60    0.57
   0 -14  -5    0.94    0.87
   0  14  -5    0.12    1.25
   0  14  -5    0.23    0.77
   0  14  -5    0.44    0.77
  -2 -14  -5   29.54    2.95
  -2 -14  -5   36.25    3.82
  -2 -14  -5   32.02    2.88
  -2  14  -5   35.04    4.01
  -2  14  -5   31.87    3.06
  -2  14  -5   33.31    3.09
  -2  14  -5   28.92    3.45
  -4 -14  -5    1.20    0.90
  -4 -14  -5    3.09    1.77
  -4  14  -5    0.44    1.21
  -4  14  -5    1.81    1.02
   5 -15  -5    5.18    1.20
   5 -15  -5    4.89    1.29
  -5  15   5    4.98    1.48
   5  15  -5    2.40    1.05
   5  15  -5    3.79    1.11
   3 -15  -5   50.93    4.36
   3 -15  -5   48.19    4.19
  -3 -15   5   47.13    3.95
   3 -15  -5   48.01    5.01
  -3  15   5   45.42    4.14
   3  15  -5   53.53    4.32
   3  15  -5   43.01    4.10
   3  15  -5   36.43    5.44
   1 -15  -5   29.84    2.71
   1 -15  -5   27.66    3.31
   1 -15  -5   27.69    3.29
   1 -15  -5   28.65    2.62
   1 -15  -5   29.22    2.58
   1  15  -5   29.59    2.60
   1  15  -5   28.81    2.64
  -1  15   5   29.99    2.92
   1  15  -5   27.55    2.56
   1  15  -5   30.52    3.61
  -1 -15  -5    0.60    0.45
  -1 -15  -5    0.82    0.57
  -1 -15  -5    2.09    1.07
  -1 -15  -5   -0.72    0.80
  -1  15  -5    0.87    0.79
  -1  15  -5    0.14    0.37
  -1  15  -5    0.31    1.24
  -1  15  -5    0.44    0.71
  -1  15  -5   -0.05    0.86
  -3 -15  -5    0.20    0.66
  -3 -15  -5    1.52    1.45
  -3 -15  -5    2.03    0.90
  -3  15  -5    0.76    0.84
  -3  15  -5    0.33    1.09
  -3  15  -5    0.51    1.13
   6 -16  -5   -0.40    0.96
   6 -16  -5    0.14    1.06
  -6  16   5   -0.40    1.30
  -4 -16   5    3.97    0.98
   4 -16  -5    1.33    1.06
   4 -16  -5    2.42    0.92
   4  16  -5    2.24    0.83
  -4  16   5    5.93    1.37
   4  16  -5    3.11    0.90
   2 -16  -5   15.26    2.38
   2 -16  -5   21.39    2.12
   2 -16  -5   22.17    2.02
   2 -16  -5   20.61    2.54
   2  16  -5   22.77    1.98
   2  16  -5   19.82    2.00
   2  16  -5   18.07    2.10
   2  16  -5   21.70    2.05
   2  16  -5   19.86    3.01
  -2  16   5   18.82    2.09
   0 -16  -5   17.53    1.72
   0 -16  -5   17.46    2.16
   0 -16  -5   16.66    1.75
   0 -16  -5   15.62    1.59
   0  16  -5   16.21    1.67
   0  16  -5   16.44    1.52
   0  16  -5   17.76    2.10
   0  16  -5   20.36    2.62
   0  16  -5   18.33    1.85
  -2 -16  -5   38.90    3.56
  -2 -16  -5   46.42    4.58
  -2 -16  -5   38.43    3.42
  -2  16  -5   34.54    4.14
  -2  16  -5   42.16    3.75
  -2  16  -5   40.22    4.70
  -2  16  -5   36.90    3.56
  -4 -16  -5    0.22    0.79
  -4 -16  -5    1.44    1.75
  -4  16  -5    0.24    1.22
  -4  16  -5    0.81    0.96
   5 -17  -5    7.26    1.46
   5 -17  -5    7.65    1.36
  -5  17   5    8.92    1.80
   5  17  -5    5.23    1.17
   3 -17  -5   57.82    4.73
   3 -17  -5   44.49    5.35
   3 -17  -5   51.87    4.52
  -3 -17   5   54.89    4.38
   3  17  -5   62.27    4.68
   3  17  -5   47.88    4.44
   3  17  -5   45.53    5.91
  -3  17   5   47.85    4.58
   1 -17  -5   20.05    1.92
   1 -17  -5   17.83    2.33
   1 -17  -5   18.27    1.75
   1 -17  -5   18.42    1.93
   1  17  -5   17.93    1.91
  -1  17   5   22.89    2.46
   1  17  -5   19.04    1.81
   1  17  -5   17.80    2.75
   1  17  -5   17.81    1.71
  -1 -17  -5    3.99    0.70
  -1 -17  -5    6.17    0.83
  -1 -17  -5    6.34    1.11
  -1 -17  -5    6.24    1.35
  -1  17  -5    3.12    0.60
  -1  17  -5    3.94    1.09
  -1  17  -5    5.95    1.09
  -1  17  -5    6.02    1.56
  -1  17  -5    5.19    0.96
  -3 -17  -5    0.55    0.85
  -3 -17  -5    1.18    0.74
  -3 -17  -5    0.45    1.48
  -3  17  -5   -0.71    1.06
  -3  17  -5    0.47    0.94
  -3  17  -5   -0.29    0.80
   6 -18  -5    1.99    1.22
  -6  18   5   -0.36    1.37
   4 -18  -5   25.81    2.66
   4 -18  -5   28.67    2.62
   4  18  -5   23.72    2.45
  -4  18   5   23.91    2.74
   4  18  -5   18.33    2.40
   2 -18  -5    7.36    1.19
   2 -18  -5    4.94    1.36
   2 -18  -5    7.11    0.94
   2 -18  -5    4.59    1.08
   2  18  -5    6.53    0.93
   2  18  -5    7.40    0.96
  -2  18   5    6.24    1.26
   2  18  -5    6.46    1.21
   2  18  -5    6.44    1.86
   0 -18  -5   26.12    2.37
   0 -18  -5   26.62    3.04
   0 -18  -5   27.93    2.41
   0 -18  -5   24.75    2.53
   0  18  -5   25.63    2.45
   0  18  -5   25.13    3.43
   0  18  -5   27.02    2.96
   0  18  -5   26.46    2.47
   0  18  -5   26.20    2.32
  -2 -18  -5   42.76    3.74
  -2 -18  -5   44.05    3.60
  -2 -18  -5   42.16    4.74
  -2 -18  -5   41.11    3.40
  -2  18  -5   39.54    3.72
  -2  18  -5   42.09    4.82
  -2  18  -5   42.62    3.94
  -2  18  -5   36.21    4.32
  -4 -18  -5    1.60    1.77
  -4 -18  -5    3.61    1.02
  -4  18  -5    4.59    1.43
  -4  18  -5    4.04    1.19
   5 -19  -5    1.84    1.15
   5 -19  -5    3.22    1.08
   5  19  -5    1.70    0.82
  -5  19   5    4.12    1.50
   3 -19  -5   38.54    3.38
   3 -19  -5   32.33    3.25
   3  19  -5   29.49    4.50
  -3  19   5   27.17    2.79
   3  19  -5   36.82    3.30
   1 -19  -5    6.01    1.08
   1 -19  -5    6.42    1.34
   1 -19  -5    6.10    0.80
   1 -19  -5    6.02    0.99
  -1  19   5    2.34    1.19
   1  19  -5    4.72    1.07
   1  19  -5    5.49    1.79
   1  19  -5    6.48    0.95
   1  19  -5    6.62    0.76
  -1 -19  -5   73.33    7.55
  -1 -19  -5   66.90    6.20
  -1 -19  -5   74.48    5.80
  -1  19  -5   73.94    6.36
  -1  19  -5   66.73    6.16
  -1  19  -5   81.60    7.70
  -1  19  -5   71.80    5.95
  -1  19  -5   70.11    7.38
  -3 -19  -5    0.13    0.82
  -3 -19  -5    3.68    1.58
  -3 -19  -5    1.94    0.77
  -3  19  -5    1.60    0.93
  -3  19  -5    0.64    1.14
   4 -20  -5   12.72    1.90
   4 -20  -5   17.55    1.97
   4  20  -5   13.93    1.78
  -4  20   5   14.41    2.05
   2 -20  -5    8.29    1.31
   2 -20  -5    8.26    1.59
   2 -20  -5    7.84    1.09
  -2  20   5    6.07    1.30
   2  20  -5   10.01    1.12
   2  20  -5    6.68    1.29
   2  20  -5    6.66    1.99
   0 -20  -5    7.38    0.89
   0 -20  -5    7.51    1.43
   0 -20  -5    7.46    1.08
   0 -20  -5    7.84    1.10
   0  20  -5    8.14    1.31
   0  20  -5    8.45    1.25
   0  20  -5    6.30    1.04
   0  20  -5    6.78    1.84
   0  20  -5    7.82    0.83
  -2 -20  -5   11.22    1.39
  -2 -20  -5   13.35    2.19
  -2 -20  -5   14.38    1.57
  -2 -20  -5   11.95    1.24
  -2  20  -5   10.90    1.53
  -2  20  -5    9.08    1.60
  -2  20  -5   11.22    2.29
  -2  20  -5   12.31    1.70
  -4 -20  -5    0.63    1.75
  -4 -20  -5    3.00    0.95
  -4  20  -5    0.71    1.30
  -4  20  -5    5.00    1.22
   5 -21  -5    2.44    1.17
   5 -21  -5    1.74    1.02
   5  21  -5    0.05    0.69
  -5  21   5    2.63    1.41
   3 -21  -5    2.55    1.04
   3 -21  -5    2.84    0.86
   3  21  -5    3.04    0.80
  -3  21   5    2.59    1.14
   3  21  -5    2.01    1.87
   1 -21  -5   16.08    2.21
   1 -21  -5   17.55    1.75
   1 -21  -5   15.60    1.55
   1  21  -5   13.22    1.68
  -1  21   5   16.67    2.10
   1  21  -5   16.75    1.74
   1  21  -5   14.94    1.49
   1  21  -5   12.72    2.58
  -1 -21  -5   32.12    2.71
  -1 -21  -5   33.77    3.63
  -1 -21  -5   30.54    2.83
  -1  21  -5   32.00    2.94
  -1  21  -5   29.09    3.85
  -1  21  -5   33.43    3.09
  -1  21  -5   27.26    3.35
  -3 -21  -5   10.13    1.32
  -3 -21  -5    8.83    1.25
  -3 -21  -5    4.31    1.86
  -3  21  -5   11.32    1.54
  -3  21  -5    5.92    1.47
   4 -22  -5   16.32    1.95
   4 -22  -5   12.79    1.90
   4  22  -5   15.00    1.82
  -4  22   5   11.25    1.85
   2 -22  -5    2.99    1.03
   2 -22  -5    4.64    1.30
   2 -22  -5    2.95    0.74
   2  22  -5    5.40    0.86
   2  22  -5    3.31    1.07
   2  22  -5    3.80    1.79
  -2  22   5    6.97    1.34
   0 -22  -5   18.29    1.81
   0 -22  -5   18.97    2.25
   0 -22  -5   17.21    1.68
   0  22  -5   18.38    2.73
   0  22  -5   17.87    1.92
   0  22  -5   16.57    1.82
   0  22  -5   15.71    1.59
  -2 -22  -5    1.61    0.71
  -2 -22  -5    1.55    0.92
  -2 -22  -5    3.39    1.54
  -2 -22  -5    3.31    0.74
  -2  22  -5    2.07    1.10
  -2  22  -5    4.56    1.70
  -2  22  -5    3.53    0.88
  -2  22  -5    1.88    1.07
  -4 -22  -5   -1.63    1.69
  -4 -22  -5    0.07    0.78
  -4  22  -5    1.38    1.38
  -4  22  -5   -0.12    0.96
   5 -23  -5    3.68    1.27
   5 -23  -5    3.35    1.16
  -5  23   5    2.66    1.40
   5  23  -5    3.05    0.96
   3 -23  -5   11.87    1.51
   3 -23  -5   10.70    1.59
   3  23  -5   11.81    2.54
   3  23  -5   10.87    1.44
  -3  23   5    8.61    1.53
   1 -23  -5    7.26    1.18
   1 -23  -5    7.72    1.50
   1 -23  -5    7.60    0.95
   1  23  -5    6.63    1.15
  -1  23   5    4.91    1.38
   1  23  -5    7.51    1.18
   1  23  -5    7.11    0.88
   1  23  -5    7.11    1.94
  -1 -23  -5   33.39    3.85
  -1 -23  -5   33.70    3.04
  -1 -23  -5   33.38    2.91
  -1  23  -5   35.65    3.33
  -1  23  -5   29.83    3.57
  -1  23  -5   34.45    3.11
  -1  23  -5   36.66    4.11
  -3 -23  -5    6.01    1.92
  -3 -23  -5    9.50    1.30
  -3  23  -5   10.98    1.65
  -3  23  -5    6.99    1.56
   4 -24  -5    8.44    1.40
   4 -24  -5    8.39    1.52
   4  24  -5    7.34    1.23
  -4  24   5    7.50    1.61
   2 -24  -5    6.90    1.29
   2 -24  -5    7.65    1.59
   2 -24  -5    6.60    1.00
   2  24  -5    5.98    1.22
   2  24  -5    9.73    2.16
   2  24  -5    6.49    1.07
  -2  24   5    8.64    1.51
   0 -24  -5   18.12    2.55
   0 -24  -5   22.48    2.02
   0 -24  -5   22.84    2.11
   0  24  -5   19.90    3.06
   0  24  -5   20.59    2.15
   0  24  -5   21.85    1.96
   0  24  -5   20.90    2.16
  -2 -24  -5   22.91    2.23
  -2 -24  -5   19.98    2.04
  -2 -24  -5   22.41    3.09
  -2 -24  -5   21.10    2.20
  -2  24  -5   21.21    2.39
  -2  24  -5   25.08    2.59
  -2  24  -5   24.79    3.27
  -4 -24  -5   -0.77    1.71
  -4 -24  -5    2.87    0.96
  -4  24  -5    2.20    1.12
  -4  24  -5    0.71    1.37
   5 -25  -5    7.58    1.59
   5 -25  -5   12.98    1.74
  -5  25   5    8.74    1.90
   5  25  -5    6.73    1.38
   3 -25  -5    0.77    0.96
   3 -25  -5    1.14    0.72
  -3  25   5    2.16    1.15
   3  25  -5    0.27    1.78
   3  25  -5    0.29    0.67
   1 -25  -5    1.44    0.87
   1 -25  -5    2.27    0.56
   1 -25  -5    1.31    1.09
   1  25  -5    1.26    1.61
   1  25  -5   -0.33    0.87
   1  25  -5    0.05    0.84
  -1  25   5    0.28    1.16
  -1 -25  -5    6.93    0.88
  -1 -25  -5    5.54    0.96
  -1 -25  -5    6.64    1.53
  -1  25  -5    4.93    1.34
  -1  25  -5    4.78    1.74
  -1  25  -5    4.30    1.17
  -1  25  -5    5.55    1.05
  -3 -25  -5    0.48    0.73
  -3 -25  -5    1.15    1.57
  -3  25  -5    2.08    1.25
  -3  25  -5    1.26    1.14
   4 -26  -5    4.70    1.08
   4 -26  -5    2.24    1.20
  -4  26   5    3.67    1.36
   4  26  -5    2.63    0.93
   2 -26  -5   11.45    1.61
   2 -26  -5   14.28    2.08
   2 -26  -5   11.45    1.46
   2  26  -5   12.23    1.62
   2  26  -5   13.94    1.59
  -2  26   5   14.80    1.97
   2  26  -5   12.48    2.61
   0 -26  -5   27.27    2.35
   0 -26  -5   24.32    2.27
   0 -26  -5   21.54    2.85
   0  26  -5   24.97    2.44
   0  26  -5   24.94    2.40
   0  26  -5   21.45    3.32
  -2 -26  -5    2.03    0.71
  -2 -26  -5    2.52    0.77
  -2 -26  -5    0.49    1.42
  -2  26  -5    2.73    1.16
  -2  26  -5    3.06    1.17
  -2  26  -5    0.57    1.54
  -4 -26  -5    3.27    1.93
  -4 -26  -5    0.67    0.83
  -4  26  -5    0.05    1.00
  -4  26  -5    0.73    1.42
   5 -27  -5    7.06    1.40
   5 -27  -5    5.35    1.39
  -5  27   5    5.46    1.72
   5  27  -5    2.31    0.96
   3 -27  -5    3.30    1.15
   3 -27  -5    3.65    0.95
  -3  27   5    3.98    1.34
   3  27  -5    2.61    0.87
   3  27  -5    3.15    2.07
   1 -27  -5    0.30    0.87
   1 -27  -5    1.25    1.09
   1 -27  -5    2.11    0.61
  -1  27   5    0.67    1.28
   1  27  -5    1.69    1.68
   1  27  -5    2.10    1.01
   1  27  -5    1.65    0.93
  -1 -27  -5    1.82    0.62
  -1 -27  -5    1.62    0.78
  -1 -27  -5    2.42    1.29
  -1  27  -5   -0.60    1.48
  -1  27  -5    1.11    1.20
  -1  27  -5    2.29    1.09
  -3 -27  -5    2.50    0.84
  -3 -27  -5    3.33    1.75
  -3  27  -5    3.74    1.33
  -3  27  -5    0.19    1.24
   4 -28  -5    2.73    1.01
   4 -28  -5    2.76    1.19
  -4  28   5    1.72    1.29
   4  28  -5    1.06    0.82
   2 -28  -5   12.11    1.57
   2 -28  -5   10.15    1.34
   2 -28  -5   11.26    1.94
   2  28  -5    9.06    1.47
   2  28  -5   12.57    1.53
   2  28  -5    7.88    2.30
  -2  28   5    7.38    1.52
   0 -28  -5   11.61    1.44
   0 -28  -5   12.18    1.28
   0 -28  -5   11.14    1.85
   0  28   5    8.96    1.92
   0  28  -5   11.13    2.26
   0  28  -5   11.18    1.53
   0  28  -5    9.75    1.49
  -2 -28  -5    6.75    1.85
  -2 -28  -5    7.75    1.11
  -2 -28  -5    8.39    1.16
  -2  28  -5    8.92    1.60
  -2  28  -5    9.31    1.54
  -2  28  -5    9.53    2.11
  -4 -28  -5    1.83    0.94
  -4  28  -5    1.94    1.18
  -4  28  -5    1.58    1.51
   5 -29  -5    0.38    1.16
   5 -29  -5    1.18    0.99
  -5  29   5    0.50    1.43
   5  29  -5    0.31    0.95
   3 -29  -5    9.56    1.55
   3 -29  -5   10.66    1.42
   3  29  -5    8.51    1.33
  -3  29   5    7.26    1.55
   3  29  -5    4.66    2.35
   1 -29  -5    5.38    0.87
   1 -29  -5    4.83    1.44
   1 -29  -5    4.68    1.16
   1  29  -5    6.04    1.29
   1  29  -5    6.71    1.19
   1  29  -5    5.46    2.00
  -1  29   5    7.22    1.63
  -1 -29  -5    2.29    1.38
  -1 -29  -5    4.35    0.94
  -1 -29  -5    3.43    0.74
  -1  29  -5    2.09    1.14
  -1  29  -5    1.90    1.32
  -1  29  -5    3.94    1.75
  -3 -29  -5    3.34    0.86
  -3 -29  -5    1.56    1.60
  -3  29  -5    1.90    1.28
  -3  29  -5    2.05    1.33
   4 -30  -5    2.37    1.18
   4 -30  -5    3.17    1.05
  -4  30   5    2.81    1.43
   4  30  -5    2.31    0.90
   2 -30  -5    3.07    0.80
   2 -30  -5    5.34    1.18
   2 -30  -5    5.07    1.48
   2  30  -5    3.67    1.97
  -2  30   5    3.58    1.34
   2  30  -5    2.84    1.06
   2  30  -5    3.86    1.11
   0 -30  -5    2.45    1.23
   0 -30  -5    3.43    0.69
   0 -30  -5    4.13    0.98
   0  30  -5    2.60    1.07
   0  30  -5    4.00    1.75
   0  30   5    3.82    1.68
   0  30  -5    3.24    1.03
  -2 -30  -5    0.80    0.79
  -2 -30  -5    1.49    1.54
  -2 -30  -5    1.66    0.72
  -2  30  -5    2.52    1.22
  -2  30  -5    3.55    1.73
  -2  30  -5    1.59    1.19
   5 -31  -5    1.20    1.22
   5 -31  -5    3.04    1.17
   5  31  -5   -0.60    0.72
  -5  31   5    5.30    1.79
   3 -31  -5    7.35    1.28
   3 -31  -5    7.93    1.44
   3  31  -5    5.60    2.38
  -3  31   5    7.24    1.58
   3  31  -5    7.12    1.27
   1 -31  -5   19.39    2.11
   1 -31  -5   19.26    2.67
   1 -31  -5   20.76    1.99
   1  31  -5   18.81    3.14
  -1  31   5   13.84    2.12
   1  31  -5   19.02    2.06
   1  31  -5   16.29    2.27
  -1 -31  -5    3.99    0.94
  -1 -31  -5    2.81    0.73
  -1 -31  -5    1.65    1.34
  -1  31  -5    2.68    1.16
  -1  31  -5    3.37    1.44
  -1  31  -5    2.41    1.73
  -3 -31  -5    1.50    1.64
  -3 -31  -5    3.43    0.91
  -3  31  -5    5.02    1.48
  -3  31  -5    2.47    1.36
   4 -32  -5    0.96    0.92
   4 -32  -5    2.54    1.21
  -4  32   5    3.59    1.45
   4  32  -5    1.61    0.89
   2 -32  -5    6.17    1.33
   2 -32  -5    8.22    1.71
   2 -32  -5    7.15    1.11
   2  32  -5    7.78    2.31
   2  32  -5    7.78    1.33
  -2  32   5    7.09    1.57
   2  32  -5    6.12    1.36
   0 -32  -5   -0.33    1.06
   0 -32  -5    0.80    0.54
   0 -32  -5    0.10    0.89
   0  32   5    1.13    1.58
   0  32  -5    0.14    0.94
   0  32  -5   -0.62    1.00
   0  32  -5    0.74    1.64
  -2 -32  -5    4.02    0.86
  -2 -32  -5    3.97    0.90
  -2 -32  -5    3.63    1.69
  -2  32  -5    4.11    1.30
  -2  32  -5    4.95    1.88
  -2  32  -5    3.14    1.33
   5 -33  -5    6.51    1.51
   5 -33  -5    4.67    1.45
   5  33  -5    5.96    1.33
  -5  33   5    7.15    1.93
   3 -33  -5    1.09    0.84
   3 -33  -5    1.16    1.07
   3  33  -5    0.95    0.85
  -3  33   5    0.22    1.25
   3  33  -5    0.25    2.03
   1 -33  -5   19.58    2.56
   1 -33  -5   19.18    2.12
   1 -33  -5   18.13    1.94
   1  33  -5   17.08    3.13
   1  33  -5   21.89    2.11
  -1  33   5   16.37    2.28
   1  33  -5   15.40    2.29
  -1 -33  -5    6.36    1.15
  -1 -33  -5    6.52    0.97
  -1 -33  -5    4.96    1.57
  -1  33  -5    4.32    1.95
  -1  33  -5    5.04    1.62
  -1  33  -5    6.11    1.37
  -3 -33  -5    1.52    1.74
  -3 -33  -5    5.16    0.99
  -3  33  -5    1.07    1.39
  -3  33  -5    2.58    1.41
   4 -34  -5    0.41    0.88
   4 -34  -5    0.27    1.13
   4  34  -5    0.62    0.88
  -4  34   5    0.19    1.30
   2 -34  -5    2.71    0.78
   2 -34  -5    0.63    1.04
   2 -34  -5    2.58    1.35
   2  34  -5    0.24    1.02
   2  34  -5    0.87    1.05
  -2  34   5   -0.16    1.24
   2  34  -5    2.57    2.01
   0 -34  -5    3.15    1.31
   0 -34  -5    3.50    0.74
   0 -34  -5    4.29    1.07
   0  34   5    3.49    1.76
   0  34  -5    0.91    1.70
   0  34  -5    3.19    1.16
   0  34  -5    4.52    1.17
  -2 -34  -5    0.65    1.50
  -2 -34  -5    1.22    0.70
  -2 -34  -5    2.46    0.88
  -2  34  -5    2.25    1.30
  -2  34  -5    2.27    1.76
  -2  34  -5    0.43    1.17
   5 -35  -5    0.93    1.22
   5 -35  -5    1.50    1.17
  -5  35   5    2.76    1.69
   5  35  -5    0.74    0.93
   3 -35  -5    1.66    1.14
   3 -35  -5    0.90    0.83
   3  35  -5    0.57    0.94
  -3  35   5    0.78    1.31
   3  35  -5    0.46    2.03
   1 -35  -5   16.80    1.85
   1 -35  -5   13.16    1.58
   1 -35  -5   12.49    2.21
   1  35  -5   12.55    1.98
   1  35  -5   12.69    2.73
   1  35  -5   15.96    1.77
  -1  35   5   12.46    2.05
  -1 -35  -5    0.97    1.31
  -1 -35  -5    2.80    0.95
  -1 -35  -5    1.97    0.71
  -1  35  -5    0.82    1.74
  -1  35  -5    1.49    1.49
  -1  35  -5    0.96    1.14
  -3 -35  -5    1.12    1.77
  -3 -35  -5    2.53    0.87
  -3  35  -5    1.02    1.32
  -3  35  -5    0.56    1.38
   4 -36  -5    2.21    1.08
   4 -36  -5    0.58    1.16
  -4  36   5    1.27    1.48
   4  36  -5    1.83    1.01
   2 -36  -5    7.83    1.15
   2 -36  -5    6.52    1.37
   2 -36  -5    7.03    1.69
  -2  36   5    7.35    1.67
   2  36  -5    5.87    1.29
   2  36  -5    6.26    2.31
   2  36  -5    7.56    1.50
   0 -36  -5    0.10    0.56
   0 -36  -5    0.50    1.16
   0 -36  -5    0.77    0.95
   0  36  -5    2.01    1.78
   0  36  -5   -0.13    1.04
   0  36  -5    1.05    1.08
   0  36   5   -0.54    1.62
  -2 -36  -5   -0.86    1.50
  -2 -36  -5    0.04    0.66
  -2 -36  -5   -0.56    0.82
  -2  36  -5    0.32    1.18
  -2  36  -5   -1.70    1.60
  -2  36  -5    1.21    1.28
   5 -37  -5   -0.06    1.20
   3 -37  -5    0.97    0.84
   3 -37  -5   -0.43    1.07
   3  37  -5    2.06    2.21
   3  37  -5   -0.49    0.96
  -3  37   5    0.21    1.28
   1 -37  -5   22.76    2.90
   1 -37  -5   24.17    2.34
   1 -37  -5   27.46    2.48
   1  37  -5   24.23    2.35
   1  37  -5   17.53    2.65
  -1  37   5   18.95    2.52
   1  37  -5   18.19    3.46
  -1 -37  -5    0.87    0.68
  -1 -37  -5   -0.03    1.28
  -1 -37  -5    1.43    0.94
  -1  37  -5    0.05    1.76
  -1  37  -5    1.68    1.16
  -1  37  -5   -0.99    1.46
  -3 -37  -5    1.99    1.75
  -3 -37  -5    2.22    0.88
  -3  37  -5    3.40    1.53
  -3  37  -5    0.99    1.38
   4 -38  -5    2.65    1.16
   4 -38  -5    1.90    1.25
  -4  38   5    1.78    1.45
   4  38  -5    1.30    0.98
   2 -38  -5    5.03    1.30
   2 -38  -5    4.21    1.57
   2 -38  -5    3.84    0.91
   2  38  -5    4.47    1.41
   2  38  -5    4.88    2.21
  -2  38   5    6.19    1.59
   2  38  -5    4.14    1.17
   0 -38  -5    1.20    0.95
   0 -38  -5   -0.88    1.11
   0 -38  -5    0.34    0.59
   0  38  -5    0.62    1.09
   0  38  -5    0.10    1.77
   0  38   5   -0.48    1.70
   0  38  -5    0.79    1.12
  -2 -38  -5    0.77    0.89
  -2 -38  -5   -1.25    1.45
  -2 -38  -5    0.96    0.73
  -2  38  -5    0.59    1.24
  -2  38  -5    0.62    1.72
  -2  38  -5    1.05    1.36
   3 -39  -5    1.82    1.22
   3 -39  -5    1.98    0.93
   3  39  -5    3.15    2.40
   3  39  -5    1.83    1.17
  -3  39   5    0.43    1.32
   1 -39  -5    8.01    1.21
   1 -39  -5   10.25    1.92
   1 -39  -5   10.39    1.54
   1  39  -5    6.36    2.40
   1  39  -5    8.11    1.69
   1  39  -5   10.24    1.48
  -1  39   5    8.39    1.82
  -1 -39  -5    0.48    0.90
  -1 -39  -5    2.33    1.39
  -1 -39  -5   -0.45    0.65
  -1  39  -5   -0.34    1.50
  -1  39  -5    2.48    1.27
  -1  39  -5    0.59    1.88
  -3 -39  -5    2.60    0.92
  -3 -39  -5    1.89    1.86
  -3  39  -5    2.66    1.52
  -3  39  -5    1.45    1.51
   4 -40  -5    1.59    1.08
   4 -40  -5   -0.15    1.21
  -4  40   5   -2.84    1.27
   4  40  -5    0.19    1.08
   2 -40  -5   13.14    2.24
   2 -40  -5   12.65    1.61
   2 -40  -5   14.86    1.87
  -2  40   5    8.26    1.80
   2  40  -5   11.83    1.65
   2  40  -5   12.41    2.88
   2  40  -5   10.81    2.01
   0 -40  -5    2.21    1.32
   0 -40  -5    4.12    1.13
   0 -40  -5    2.42    0.76
   0  40  -5    2.00    1.22
   0  40  -5    4.12    2.05
   0  40   5    0.69    1.78
   0  40  -5    6.32    1.31
  -2 -40  -5    1.88    0.98
  -2 -40  -5    1.37    1.64
  -2 -40  -5    2.06    0.82
  -2  40  -5    0.76    1.29
  -2  40  -5    0.36    1.43
  -2  40  -5    1.19    1.80
   3 -41  -5    5.74    1.50
   3 -41  -5    9.20    1.46
   3  41  -5    7.04    2.72
  -3  41   5    5.96    1.73
   1 -41  -5    0.36    1.37
   1 -41  -5    1.51    0.74
   1 -41  -5    2.07    1.13
  -1  41   5    1.91    1.49
   1  41  -5    1.85    1.30
   1  41  -5    2.58    1.09
   1  41  -5    2.11    2.09
  -1 -41  -5   19.24    1.94
  -1 -41  -5   15.16    1.92
  -1 -41  -5   20.15    2.68
  -1  41  -5   16.13    2.14
  -1  41  -5   12.93    2.60
  -1  41  -5   16.45    3.05
  -3 -41  -5    0.42    1.82
  -3 -41  -5    0.25    0.76
  -3  41  -5   -0.61    1.44
  -3  41  -5    0.17    1.49
   4 -42  -5    3.96    1.24
   4 -42  -5    3.42    1.45
   4  42  -5    1.26    1.19
  -4  42   5    2.65    1.64
   2 -42  -5    5.80    1.43
   2 -42  -5    7.81    1.79
   2 -42  -5    6.24    1.16
   2  42  -5    7.73    1.74
   2  42  -5    4.34    2.44
  -2  42   5    5.04    1.63
   2  42  -5    9.38    1.37
   0 -42  -5    3.22    1.11
   0 -42  -5    1.74    0.73
   0 -42  -5    2.79    1.32
   0  42  -5    0.58    1.89
   0  42   5   -0.55    1.74
   0  42  -5    2.31    1.23
   0  42  -5    1.39    1.19
  -2 -42  -5    3.38    1.76
  -2 -42  -5    4.90    1.02
  -2 -42  -5    2.38    1.09
  -2  42  -5    3.19    1.60
  -2  42  -5    4.50    1.43
  -2  42  -5    5.75    2.00
   3 -43  -5    3.09    1.04
   3 -43  -5    3.08    1.33
   3  43  -5    3.93    2.42
  -3  43   5    1.90    1.52
   3  43  -5   -0.29    1.23
   1 -43  -5    2.13    1.13
   1 -43  -5    1.52    0.75
   1 -43  -5   -0.76    1.36
   1  43  -5    1.90    1.08
   1  43  -5   -0.27    1.98
   1  43  -5    1.34    1.34
  -1  43   5   -0.40    1.43
  -1 -43  -5    0.15    0.97
  -1 -43  -5    0.81    0.73
  -1 -43  -5    0.51    1.40
  -1  43  -5    2.57    1.80
  -1  43  -5   -0.57    1.93
  -1  43  -5    0.07    1.26
   4 -44  -5   12.45    1.90
   4 -44  -5    9.92    1.67
   4  44  -5    3.35    1.54
  -4  44   5    9.71    2.17
   2 -44  -5    3.98    1.31
   2 -44  -5    1.39    0.87
   2 -44  -5    2.82    1.49
   2  44  -5    1.18    1.43
  -2  44   5    1.57    1.47
   2  44  -5    5.99    2.38
   0 -44  -5    7.19    1.41
   0 -44  -5    7.95    1.18
   0 -44  -5    9.62    1.83
   0  44  -5    9.95    1.72
   0  44   5    8.13    2.21
   0  44  -5    6.98    1.49
   0  44  -5    5.22    2.30
  -2 -44  -5   -0.48    1.61
  -2 -44  -5    2.95    1.10
  -2 -44  -5    0.95    0.81
  -2  44  -5    2.44    1.58
  -2  44  -5    1.55    1.38
  -2  44  -5    0.22    1.85
   3 -45  -5    0.14    0.92
   3 -45  -5    0.58    1.23
   3  45  -5   -1.46    1.22
  -3  45   5    1.79    1.53
   3  45  -5    0.53    2.31
   1 -45  -5    3.90    0.92
   1 -45  -5    3.91    1.60
   1 -45  -5    4.85    1.32
  -1  45   5    1.01    1.43
   1  45  -5    3.66    1.49
   1  45  -5    2.70    2.22
   1  45  -5    3.88    1.19
  -1 -45  -5    3.23    1.56
  -1 -45  -5    2.83    1.12
  -1 -45  -5    3.73    0.93
  -1  45  -5    1.13    1.77
  -1  45  -5    4.23    2.14
  -1  45  -5    2.89    1.41
   4 -46  -5    0.42    1.36
   4 -46  -5    0.49    1.07
  -4  46   5    1.85    1.70
   4  46  -5    0.47    1.25
   2 -46  -5   12.90    1.98
   2 -46  -5   14.84    2.42
   2 -46  -5   15.80    1.85
  -2  46   5   11.71    2.13
   2  46  -5   10.08    2.21
   2  46  -5   15.39    3.14
   0 -46  -5    1.24    1.16
   0 -46  -5    2.48    0.85
   0 -46  -5    2.93    1.42
   0  46   5    1.24    1.90
   0  46  -5    1.71    1.34
   0  46  -5   -0.61    1.94
   0  46  -5    4.23    1.31
  -2 -46  -5    0.79    1.72
  -2 -46  -5    2.82    0.90
  -2 -46  -5    0.22    1.07
  -2  46  -5    1.12    1.60
  -2  46  -5    2.17    1.45
  -2  46  -5    0.65    1.89
   3 -47  -5    4.98    1.21
   3 -47  -5    2.59    1.37
   3  47  -5    2.27    2.44
   3  47  -5    0.61    1.43
  -3  47   5    3.82    1.71
   1 -47  -5    2.27    1.56
   1 -47  -5    3.15    1.26
   1 -47  -5    2.00    0.82
   1  47  -5    0.81    1.08
   1  47  -5    1.81    2.22
  -1  47   5    2.68    1.64
   1  47  -5    0.53    1.36
  -1 -47  -5   -0.43    1.42
  -1 -47  -5    1.45    0.79
  -1 -47  -5   -0.23    1.00
  -1  47  -5    1.40    1.35
  -1  47  -5    2.76    1.85
  -1  47  -5    0.65    2.00
   1  47   5   -0.01    1.83
   2 -48  -5   13.69    1.78
   2 -48  -5   13.85    2.34
   2 -48  -5   13.93    2.00
  -2  48   5   12.18    2.21
   2  48  -5   12.16    3.11
   2  48  -5   10.90    2.23
   0 -48  -5    2.02    1.40
   0 -48  -5   -0.21    1.08
   0 -48  -5   -0.36    0.73
   0  48  -5   -0.08    1.31
   0  48  -5   -0.66    1.95
   0  48  -5   -0.57    1.12
   0  48   5   -0.53    1.76
  -2 -48  -5    1.67    1.10
  -2 -48  -5    1.79    1.81
  -2 -48  -5   -0.11    0.79
  -2  48  -5    1.64    1.45
  -2  48  -5    0.12    1.89
  -2  48  -5   -1.03    1.58
   3 -49  -5   -0.04    0.97
   3 -49  -5    2.50    1.36
  -3  49   5    0.38    1.56
   3  49  -5   -2.54    2.27
   3  49  -5    1.82    1.48
   1 -49  -5    7.98    1.30
   1 -49  -5    7.05    1.58
   1 -49  -5   10.82    2.04
   1  49  -5    6.31    1.74
  -1  49   5    6.53    1.77
   1  49  -5    6.74    2.65
   1  49  -5   10.68    1.52
  -1 -49  -5   -0.30    1.04
  -1 -49  -5    0.75    1.48
  -1 -49  -5   -0.79    0.71
   1  49   5    1.93    2.05
  -1  49  -5    1.19    2.09
  -1  49  -5    2.48    1.44
  -1  49  -5    2.99    1.96
   2 -50  -5   -1.08    1.18
   2 -50  -5    1.02    0.87
   2 -50  -5    2.50    1.51
   2  50  -5   -0.49    2.27
   2  50  -5    0.71    1.55
  -2  50   5    3.23    1.59
   0 -50  -5    0.24    0.77
   0 -50  -5    0.99    1.15
   0 -50  -5   -0.11    1.31
   0  50  -5    0.38    1.99
   0  50   5   -0.14    1.73
   0  50  -5    0.37    1.39
   0  50  -5   -1.23    1.13
  -2 -50  -5    1.14    1.11
  -2  50  -5    4.40    1.98
  -2  50  -5    0.87    1.48
   3 -51  -5    7.00    1.44
   3 -51  -5    4.01    1.55
  -3  51   5    6.45    1.96
   3  51  -5    6.75    2.84
   3  51  -5    0.12    1.65
   1 -51  -5   -1.45    1.14
   1 -51  -5    1.24    0.81
   1 -51  -5   -0.36    1.45
   1  51  -5   -0.73    1.08
  -1  51   5    2.81    1.66
   1  51  -5   -0.70    2.17
   1  51  -5    1.19    1.51
  -1 -51  -5   -0.22    0.77
  -1 -51  -5    2.37    1.53
  -1 -51  -5   -0.88    1.06
  -1  51  -5    3.66    1.51
  -1  51  -5   -1.25    1.94
  -1  51  -5    0.16    2.07
   1  51   5    0.63    1.89
   2 -52  -5    4.37    1.50
   2 -52  -5    5.24    1.71
   2 -52  -5    2.88    1.08
  -2  52   5    3.96    1.71
   2  52  -5    3.55    2.60
   2  52  -5    2.59    1.67
   0 -52  -5   -0.82    1.17
   0 -52  -5    1.69    1.37
   0 -52  -5    2.38    0.90
   0  52  -5    3.82    1.40
   0  52  -5    2.61    1.55
   0  52  -5    0.76    2.19
   0  52   5    5.59    2.03
   3 -53  -5    6.45    1.70
   3  53  -5    8.73    3.09
   3  53  -5    4.76    1.88
   1 -53  -5    2.84    1.34
   1 -53  -5    1.10    0.89
   1 -53  -5    4.47    1.76
   1  53  -5    2.81    1.54
   1  53  -5    2.33    2.42
  -1  53   5    2.23    1.65
  -1 -53  -5    1.79    0.90
  -1 -53  -5    2.04    1.24
  -1 -53  -5    3.75    1.64
  -1  53  -5    3.71    2.16
  -1  53  -5    4.45    1.57
   1  53   5    1.48    2.09
  -1  53  -5    1.99    2.26
   2 -54  -5   -0.01    1.32
   2 -54  -5   -1.02    0.89
   2  54  -5   -0.89    2.35
   2  54  -5    1.41    1.59
  -2  54   5    0.09    1.57
   0 -54  -5    6.07    1.19
   0 -54  -5    2.95    1.55
   0 -54  -5    7.39    1.49
   0  54  -5    4.73    2.43
   0  54  -5    4.87    1.50
   0  54   5    4.14    1.96
   1 -55  -5    1.42    1.46
   1 -55  -5    0.89    1.34
   1 -55  -5    0.56    0.85
   1  55  -5    2.08    1.58
  -1  55   5    0.10    1.50
   1  55  -5    1.01    2.41
  -1  55  -5   -0.20    1.37
  -1  55  -5    0.93    2.14
   2 -56  -5   -1.48    1.29
   2 -56  -5    0.42    0.97
   2  56  -5   -0.31    1.60
  -2  56   5   -0.40    1.57
   2  56  -5    3.11    2.64
   0 -56  -5    2.78    1.31
   0 -56  -5    1.55    1.41
   0 -56  -5    0.30    0.91
   0  56  -5    0.37    1.24
   0  56  -5    3.08    2.36
   0  56   5    0.25    1.71
   1 -57  -5    0.81    1.39
   1 -57  -5    0.55    0.91
  -1  57   5    0.07    1.62
   1  57  -5    2.47    1.58
   1  57  -5    1.14    2.36
   6   0  -6    2.86    1.19
  -6   0   6    1.69    1.20
   6   0  -6    1.62    1.03
   4   0  -6    8.66    1.57
   4   0  -6   13.11    2.21
   4   0  -6   14.43    1.64
  -4   0   6   13.86    1.76
   2   0  -6   27.19    3.38
  -2   0   6   28.43    2.56
   2   0  -6   33.44    2.68
   2   0  -6   25.02    2.66
   2   0  -6   28.09    2.56
   0   0  -6    2.16    0.95
   0   0  -6    3.60    1.33
   0   0  -6    3.43    1.13
   0   0  -6    3.12    0.68
  -2   0  -6   16.44    2.24
  -2   0  -6   13.14    1.63
  -2   0  -6   15.82    1.84
  -4   0  -6    1.54    1.18
  -4   0  -6    2.77    1.91
  -4   0  -6    0.80    0.94
   5  -1  -6    3.38    1.03
   5  -1  -6    4.30    1.58
  -5  -1   6    2.57    1.10
   5  -1  -6    2.25    1.06
   5   1  -6    2.48    1.05
   5   1  -6   -0.49    1.30
   5   1  -6    3.90    1.08
  -5   1   6    3.30    1.20
   3  -1  -6   57.87    4.82
  -3  -1   6   52.89    4.52
   3  -1  -6   50.35    4.64
   3  -1  -6   43.23    5.81
  -3   1   6   51.61    4.51
   3   1  -6   54.00    5.92
   3   1  -6   58.00    4.81
   3   1  -6   55.44    4.65
   1  -1  -6   -0.12    0.67
   1  -1  -6   -0.18    1.15
   1  -1  -6    1.05    0.91
   1  -1  -6   -0.78    0.88
  -1  -1   6    1.52    0.63
   1   1  -6    0.06    0.67
   1   1  -6    1.30    0.96
   1   1  -6    0.72    0.89
   1   1  -6    0.85    1.22
  -1   1   6    1.28    0.69
  -1  -1  -6   16.48    1.82
  -1  -1  -6   20.26    1.85
  -1  -1  -6   21.47    2.14
  -1  -1  -6   21.04    2.47
  -1   1  -6   18.79    2.45
  -1   1  -6   26.25    3.07
  -1   1  -6   24.36    2.16
  -3  -1  -6   10.71    1.94
  -3  -1  -6    8.07    1.43
  -3  -1  -6    7.22    1.24
  -3   1  -6    8.79    1.89
  -3   1  -6    8.42    1.30
  -3   1  -6    5.01    1.41
   6  -2  -6   -0.46    0.98
   6  -2  -6   -0.37    0.85
  -6  -2   6    0.59    1.17
  -6   2   6    1.07    1.15
   6   2  -6    0.43    0.98
   6   2  -6   -0.10    1.00
   4  -2  -6    6.97    1.39
   4  -2  -6   16.54    2.09
  -4  -2   6    7.19    1.30
   4  -2  -6    6.87    1.21
   4   2  -6    4.80    1.24
   4   2  -6    7.54    1.26
  -4   2   6    9.18    1.42
   4   2  -6    8.66    1.92
   2  -2  -6   19.31    1.84
   2  -2  -6   15.21    1.59
  -2  -2   6   15.40    1.60
   2  -2  -6   12.59    2.23
   2  -2  -6   15.38    1.72
   2  -2  -6   18.69    2.36
  -2   2   6   16.08    1.65
   2   2  -6   14.47    1.57
   2   2  -6   20.50    2.50
   2   2  -6   14.61    1.72
   2   2  -6   17.76    1.81
   0  -2  -6    1.21    0.61
   0  -2  -6    1.80    0.93
   0  -2  -6    1.12    0.98
   0  -2  -6    2.29    1.29
   0   2  -6    0.79    0.86
   0   2  -6    1.51    0.58
   0   2  -6    1.36    1.21
   0   2  -6    0.41    0.98
  -2  -2  -6   41.86    4.55
  -2  -2  -6   39.32    3.71
  -2  -2  -6   41.20    3.66
  -2   2  -6   40.33    3.67
  -2   2  -6   42.92    4.53
  -2   2  -6   39.45    3.72
  -4  -2  -6    3.37    1.98
  -4  -2  -6    3.41    1.08
  -4  -2  -6    1.37    1.17
  -4   2  -6    3.99    1.34
  -4   2  -6    2.11    1.86
  -4   2  -6    2.64    1.04
   5  -3  -6   11.70    1.55
   5  -3  -6    6.66    1.39
  -5  -3   6    6.88    1.38
   5   3  -6    6.27    1.26
  -5   3   6    7.67    1.50
   5   3  -6    6.05    1.36
   3  -3  -6   12.80    1.88
  -3  -3   6   16.66    1.71
   3  -3  -6   14.32    1.77
   3  -3  -6   19.99    2.43
  -3   3   6   12.52    1.64
   3   3  -6   26.07    2.73
   3   3  -6   16.07    1.81
   3   3  -6   14.86    1.87
   1  -3  -6    1.04    0.73
   1  -3  -6    1.17    0.94
   1  -3  -6    0.54    0.98
   1  -3  -6    2.09    1.18
  -1  -3   6    0.84    0.57
   1   3  -6    1.80    0.71
  -1   3   6    2.52    0.80
   1   3  -6    0.87    1.29
   1   3  -6    1.91    1.00
   1   3  -6    2.62    0.97
  -1  -3  -6    3.34    0.62
  -1  -3  -6    5.78    1.15
  -1  -3  -6    5.15    1.30
  -1  -3  -6    3.48    0.65
  -1   3  -6    6.38    1.64
  -1   3  -6    3.93    1.10
  -1   3  -6    7.89    1.28
  -3  -3  -6    9.28    1.91
  -3  -3  -6    6.65    1.32
  -3  -3  -6    6.17    1.14
  -3   3  -6    7.09    1.72
  -3   3  -6    4.63    1.33
  -3   3  -6    5.41    1.12
   6  -4  -6    0.87    1.08
   6  -4  -6    2.01    1.01
  -6  -4   6    1.82    1.17
   6   4  -6   -0.41    0.90
   6   4  -6    0.53    1.03
  -6   4   6    1.03    1.18
   4  -4  -6   33.33    2.89
   4  -4  -6   20.31    2.79
  -4  -4   6   27.08    2.75
   4  -4  -6   31.24    3.54
   4   4  -6   25.27    3.63
   4   4  -6   22.11    2.82
   4   4  -6   35.41    2.91
  -4   4   6   29.28    2.85
   2  -4  -6    9.98    1.36
   2  -4  -6   10.78    1.16
  -2  -4   6    7.66    1.00
   2  -4  -6    9.16    1.25
   2  -4  -6   10.37    1.73
   2  -4  -6   12.36    1.85
  -2   4   6    8.10    1.09
   2   4  -6    6.90    1.16
   2   4  -6    8.75    1.28
   2   4  -6   10.82    1.93
   2   4  -6    9.66    1.10
   0  -4  -6   29.15    2.75
   0  -4  -6   27.57    3.49
   0  -4  -6   26.90    2.49
   0  -4  -6   30.70    3.29
   0   4  -6   27.98    2.46
   0   4  -6   28.17    2.70
   0   4  -6   27.51    3.54
   0   4  -6   28.61    3.28
  -2  -4  -6   37.66    3.73
  -2  -4  -6   32.38    2.99
  -2  -4  -6   30.97    2.95
  -2   4  -6   32.07    3.03
  -2   4  -6   25.67    3.55
  -2   4  -6   32.84    2.97
  -4  -4  -6    2.40    1.18
  -4  -4  -6    5.61    2.09
  -4  -4  -6    1.68    0.99
  -4   4  -6    2.17    1.03
  -4   4  -6    4.84    1.89
  -4   4  -6    2.12    1.26
  -5  -5   6    2.80    1.12
   5  -5  -6    3.57    1.03
   5  -5  -6    2.24    1.10
  -5   5   6    6.46    1.35
   5   5  -6    3.76    1.03
   5   5  -6    2.11    1.61
   5   5  -6    3.58    1.21
  -3  -5   6   27.79    2.69
   3  -5  -6   22.34    2.38
   3  -5  -6   21.40    2.29
   3   5  -6   24.00    2.35
   3   5  -6   23.11    2.29
  -3   5   6   30.49    2.80
   3   5  -6   24.98    3.26
   1  -5  -6   23.98    2.11
  -1  -5   6   21.25    2.06
   1  -5  -6   26.14    2.88
   1  -5  -6   23.66    2.24
   1  -5  -6   21.49    2.99
   1   5  -6   21.55    2.39
   1   5  -6   22.97    2.88
   1   5  -6   26.72    2.23
   1   5  -6   18.59    3.08
  -1   5   6   25.64    2.33
  -1  -5  -6   16.55    1.70
  -1  -5  -6   10.65    1.25
  -1  -5  -6   15.99    1.88
  -1  -5  -6   10.13    1.22
  -1   5  -6   13.95    1.66
  -1   5  -6   15.70    1.82
  -1   5  -6   10.52    1.25
  -1   5  -6   16.86    2.39
  -3  -5  -6    5.45    1.72
  -3  -5  -6    4.56    1.02
  -3  -5  -6    5.18    1.21
  -3   5  -6    2.26    1.22
  -3   5  -6    3.75    1.00
  -3   5  -6    7.64    1.62
  -6  -6   6    1.26    1.12
   6  -6  -6    3.34    1.22
   6   6  -6    0.24    1.04
  -6   6   6    1.86    1.31
   4  -6  -6   29.51    3.12
   4  -6  -6   28.92    3.80
   4  -6  -6   39.49    3.25
  -4  -6   6   34.80    3.29
   4   6  -6   31.58    4.09
   4   6  -6   31.21    3.13
   4   6  -6   34.10    3.18
  -4   6   6   36.32    3.44
   2  -6  -6   19.64    2.49
  -2  -6   6   18.66    1.69
   2  -6  -6   17.62    2.38
   2  -6  -6   16.79    1.93
   2  -6  -6   16.75    1.93
   2  -6  -6   18.89    1.77
   2   6  -6   16.75    2.61
   2   6  -6   18.99    1.89
   2   6  -6   16.24    1.71
   2   6  -6   17.69    1.76
  -2   6   6   15.31    1.77
   0  -6  -6   36.08    3.27
   0  -6  -6   41.92    4.49
   0  -6  -6   40.83    4.29
   0  -6  -6   41.19    3.53
   0   6  -6   40.22    4.53
   0   6  -6   38.47    3.46
   0   6  -6   38.54    4.27
   0   6  -6   35.88    3.23
  -2  -6  -6   20.60    2.10
  -2  -6  -6   20.65    2.53
  -2  -6  -6   17.77    1.87
  -2   6  -6   17.37    2.12
  -2   6  -6   17.00    1.89
  -2   6  -6   17.04    2.40
  -4  -6  -6    2.59    1.15
  -4  -6  -6   -0.31    1.84
  -4  -6  -6    2.78    1.02
  -4   6  -6    4.43    1.81
  -4   6  -6    2.97    1.08
  -4   6  -6    4.54    1.39
  -5  -7   6   -0.04    0.86
   5  -7  -6    1.42    0.89
   5  -7  -6    1.37    1.05
   5   7  -6    0.81    1.58
   5   7  -6    0.42    0.83
  -5   7   6    1.51    1.10
   5   7  -6    0.95    1.02
  -3  -7   6  137.96   10.56
   3  -7  -6  132.54   12.03
   3  -7  -6  157.21   12.89
   3   7  -6  160.02   12.87
   3   7  -6  144.74   12.04
  -3   7   6  121.65   10.62
   1  -7  -6   17.75    2.33
  -1  -7   6   15.25    1.55
   1  -7  -6   18.05    2.33
   1  -7  -6   14.48    1.52
   1  -7  -6   16.98    1.76
   1  -7  -6   15.39    1.59
  -1   7   6   17.07    1.86
   1   7  -6   15.81    2.54
   1   7  -6   17.59    2.32
   1   7  -6   17.23    1.70
   1   7  -6   17.30    1.93
  -1  -7  -6   25.00    2.39
  -1  -7  -6   19.57    2.13
  -1  -7  -6   23.25    2.85
  -1   7  -6   25.28    2.79
  -1   7  -6   27.93    2.42
  -1   7  -6   28.19    3.33
  -3  -7  -6    7.74    1.46
  -3  -7  -6    8.10    2.05
  -3  -7  -6    9.59    1.41
  -3   7  -6   12.99    1.95
  -3   7  -6    9.69    1.61
  -3   7  -6   11.78    1.49
   6  -8  -6    1.78    1.13
  -6  -8   6    1.34    1.12
  -6   8   6   -0.69    1.14
   6   8  -6   -0.05    0.97
   4  -8  -6   23.63    2.87
   4  -8  -6   32.81    3.47
   4  -8  -6   31.26    2.91
  -4  -8   6   28.11    2.68
  -4   8   6   26.75    2.90
   4   8  -6   23.01    2.86
   4   8  -6   30.47    2.87
  -2  -8   6   22.91    2.08
   2  -8  -6   21.91    3.13
   2  -8  -6   26.22    2.37
   2  -8  -6   23.00    3.06
   2  -8  -6   23.24    2.58
   2  -8  -6   25.37    2.46
   2   8  -6   30.05    2.47
   2   8  -6   24.31    2.34
   2   8  -6   24.23    3.28
   2   8  -6   26.26    2.33
  -2   8   6   22.23    2.32
   0  -8  -6    6.45    1.57
   0  -8  -6    5.68    1.23
   0  -8  -6    4.04    0.86
   0  -8  -6    6.22    1.27
   0   8  -6    8.08    1.68
   0   8  -6    4.73    0.78
   0   8  -6    4.79    1.11
   0   8  -6    5.82    1.32
  -2  -8  -6   12.87    2.06
  -2  -8  -6   10.59    1.33
  -2  -8  -6   12.29    1.58
  -2   8  -6   10.94    1.76
  -2   8  -6   12.71    1.66
  -2   8  -6    8.92    1.34
  -4  -8  -6    4.46    1.12
  -4  -8  -6    3.55    1.25
  -4  -8  -6    5.48    2.02
  -4   8  -6    4.22    1.77
  -4   8  -6    3.78    1.42
  -4   8  -6    6.80    1.31
   5  -9  -6    0.49    1.06
   5  -9  -6   -0.50    0.79
  -5  -9   6    1.04    0.91
   5   9  -6    0.46    1.63
   5   9  -6    0.58    0.95
   5   9  -6    0.38    0.86
  -5   9   6   -0.20    1.03
  -3  -9   6   24.39    2.12
   3  -9  -6   24.16    2.26
   3  -9  -6   21.39    2.13
   3  -9  -6   18.57    2.53
   3   9  -6   17.99    2.14
   3   9  -6   19.62    2.06
  -3   9   6   17.97    2.22
   1  -9  -6    4.79    1.25
   1  -9  -6    3.88    0.58
   1  -9  -6    5.01    0.97
   1  -9  -6    2.98    1.22
   1  -9  -6    4.23    0.70
   1   9  -6    5.76    1.30
   1   9  -6    3.54    1.09
   1   9  -6    3.29    0.85
   1   9  -6    5.73    1.65
  -1   9   6    5.43    1.20
  -1  -9  -6   39.15    3.16
  -1  -9  -6   38.27    3.86
  -1  -9  -6   32.10    3.00
  -1   9  -6   35.03    3.14
  -1   9  -6   33.55    3.75
  -1   9  -6   40.79    4.24
  -1   9  -6   29.00    2.96
  -3  -9  -6    8.73    1.51
  -3  -9  -6   11.32    1.49
  -3  -9  -6    8.84    2.11
  -3   9  -6   13.66    1.77
  -3   9  -6   10.66    1.82
  -3   9  -6   11.20    1.52
   6 -10  -6    1.29    1.09
  -6 -10   6   -0.46    1.00
  -6  10   6    0.01    1.24
  -4 -10   6   40.94    3.56
   4 -10  -6   31.69    2.99
   4 -10  -6   27.61    3.44
   4  10  -6   29.78    2.92
   4  10  -6   31.98    3.96
  -4  10   6   37.65    3.79
   2 -10  -6   20.61    2.63
   2 -10  -6   20.28    2.74
   2 -10  -6   21.41    2.15
   2 -10  -6   20.11    1.98
  -2 -10   6   19.68    1.85
   2  10  -6   19.38    1.92
  -2  10   6   20.48    2.16
   2  10  -6   22.11    2.09
   2  10  -6   17.97    1.93
   2  10  -6   23.74    3.07
   0 -10  -6   19.95    1.75
   0 -10  -6   18.28    2.38
   0 -10  -6   18.92    1.83
   0 -10  -6   17.63    1.68
   0 -10  -6   17.70    2.09
   0  10  -6   19.53    2.05
   0  10  -6   16.53    2.32
   0  10  -6   20.69    2.84
  -2 -10  -6    1.17    0.65
  -2 -10  -6    2.97    1.42
  -2 -10  -6    2.35    1.01
  -2  10  -6    0.22    0.70
  -2  10  -6    2.68    1.03
  -2  10  -6    3.03    1.11
  -4 -10  -6    2.16    1.90
  -4 -10  -6    2.35    1.09
  -4 -10  -6    1.37    0.91
  -4  10  -6    1.05    1.28
  -4  10  -6   -0.26    0.89
  -5 -11   6    2.18    1.01
   5 -11  -6    2.28    0.96
   5 -11  -6   -0.27    1.05
   5  11  -6    1.32    0.96
  -5  11   6    2.85    1.25
   5  11  -6    0.83    0.87
   5  11  -6    1.28    1.73
   3 -11  -6    9.31    1.68
   3 -11  -6    8.38    1.46
   3 -11  -6   12.13    1.38
  -3 -11   6   10.20    1.22
   3  11  -6    7.83    2.20
  -3  11   6    8.57    1.37
   3  11  -6   10.12    1.28
   3  11  -6    8.52    1.44
   1 -11  -6    7.30    1.47
   1 -11  -6    6.85    1.12
   1 -11  -6    6.76    0.91
   1 -11  -6    4.69    1.36
   1 -11  -6    6.52    0.77
   1  11  -6    6.28    0.99
   1  11  -6    5.41    1.67
   1  11  -6    5.59    1.20
  -1  11   6    6.92    1.33
   1  11  -6    7.40    1.41
  -1 -11  -6   40.46    3.74
  -1 -11  -6   39.85    3.52
  -1 -11  -6   44.91    4.71
  -1 -11  -6   45.50    3.82
  -1  11  -6   41.42    3.82
  -1  11  -6   49.78    5.06
  -1  11  -6   42.41    3.78
  -1  11  -6   42.04    4.61
  -3 -11  -6    6.47    1.94
  -3 -11  -6    5.75    1.09
  -3 -11  -6    6.43    1.26
  -3  11  -6    6.17    1.17
  -3  11  -6    5.91    1.46
  -3  11  -6    7.39    1.46
   6 -12  -6    0.56    1.09
   4 -12  -6    7.57    1.52
  -4 -12   6   12.85    1.57
   4 -12  -6   12.96    1.54
   4  12  -6    8.79    1.44
  -4  12   6   12.02    1.82
   2 -12  -6   14.55    2.03
   2 -12  -6   14.06    1.73
   2 -12  -6   15.24    1.54
   2 -12  -6   14.36    2.19
   2  12  -6   12.95    2.47
  -2  12   6   10.94    1.53
   2  12  -6   11.96    1.63
   2  12  -6   12.59    1.80
   2  12  -6   12.99    1.48
   2  12  -6   16.80    1.49
   0 -12  -6    8.96    1.60
   0 -12  -6    8.39    1.12
   0 -12  -6    6.97    1.37
   0 -12  -6    7.65    0.90
   0 -12  -6    8.82    0.99
   0  12  -6    8.90    1.94
   0  12  -6    9.19    1.52
   0  12  -6    8.65    1.32
  -2 -12  -6    3.57    1.10
  -2 -12  -6    4.39    1.60
  -2 -12  -6    4.52    0.83
  -2  12  -6    3.93    1.23
  -2  12  -6    3.41    0.89
  -2  12  -6    5.09    1.18
  -4 -12  -6    2.96    0.99
  -4 -12  -6    1.67    1.92
  -4  12  -6    2.46    1.07
  -4  12  -6    1.28    1.33
   5 -13  -6    4.93    1.43
  -5 -13   6    8.33    1.43
   5 -13  -6   11.53    1.54
   5  13  -6    7.68    1.40
   5  13  -6    4.92    2.07
   5  13  -6    6.23    1.23
  -5  13   6   10.43    1.83
  -3 -13   6   10.18    1.19
   3 -13  -6    7.49    1.37
   3 -13  -6    7.71    1.21
   3 -13  -6   11.71    1.57
  -3  13   6    9.28    1.46
   3  13  -6    6.84    1.32
   3  13  -6    8.50    2.19
   3  13  -6    8.16    1.15
   1 -13  -6    1.52    1.11
   1 -13  -6    2.57    0.50
   1 -13  -6    2.78    0.88
   1 -13  -6    4.34    1.23
   1 -13  -6    1.31    0.65
  -1  13   6    3.75    1.21
   1  13  -6    2.66    1.45
   1  13  -6    1.92    0.71
   1  13  -6    1.44    0.95
  -1 -13  -6   67.39    6.67
  -1 -13  -6   61.37    5.06
  -1 -13  -6   60.09    5.41
  -1 -13  -6   63.61    5.31
  -1  13  -6   70.15    6.92
  -1  13  -6   56.45    5.36
  -1  13  -6   61.12    5.48
  -1  13  -6   64.91    5.32
  -1  13  -6   65.35    6.57
  -3 -13  -6    0.48    0.95
  -3 -13  -6    2.10    1.65
  -3 -13  -6    0.53    0.70
  -3  13  -6    0.48    1.09
  -3  13  -6    0.52    0.81
  -3  13  -6   -0.43    1.12
   4 -14  -6    1.96    0.89
  -4 -14   6    1.48    0.79
   4 -14  -6    2.93    1.10
   4  14  -6    1.52    0.99
  -4  14   6    3.40    1.21
   4  14  -6    4.31    1.82
   4  14  -6    2.60    0.83
   2 -14  -6   30.65    3.90
   2 -14  -6   32.07    4.04
   2 -14  -6   39.57    3.26
   2 -14  -6   37.21    3.25
   2  14  -6   29.33    4.27
   2  14  -6   28.99    3.23
  -2  14   6   28.17    2.81
   2  14  -6   37.82    3.16
   2  14  -6   39.54    3.18
   0 -14  -6   24.78    2.15
   0 -14  -6   19.67    2.04
   0 -14  -6   24.75    2.14
   0 -14  -6   21.67    2.74
   0  14  -6   24.53    2.36
   0  14  -6   25.93    3.31
   0  14  -6   21.33    2.69
  -2 -14  -6    1.55    1.42
  -2 -14  -6    2.14    0.99
  -2 -14  -6    0.60    0.60
  -2  14  -6    1.09    1.11
  -2  14  -6    1.63    0.97
  -2  14  -6    1.39    0.74
  -4 -14  -6    1.15    0.87
  -4  14  -6    1.43    1.05
  -4  14  -6    1.34    1.34
   5 -15  -6    3.97    1.14
   5 -15  -6    3.88    1.30
  -5 -15   6    4.30    1.09
   5  15  -6    2.15    1.10
   5  15  -6    4.95    2.09
  -5  15   6    3.69    1.36
   5  15  -6    3.91    0.98
  -3 -15   6   17.84    1.74
   3 -15  -6   11.82    2.10
   3 -15  -6   18.89    1.89
   3 -15  -6   16.91    2.02
   3  15  -6   20.92    1.80
  -3  15   6   16.35    2.03
   3  15  -6   16.22    1.91
   3  15  -6   11.76    2.74
   1 -15  -6    5.54    0.88
   1 -15  -6    3.33    0.63
   1 -15  -6    4.87    1.26
   1 -15  -6    3.94    0.96
   1 -15  -6    3.32    1.22
  -1  15   6    4.15    1.29
   1  15  -6    2.47    1.04
   1  15  -6    5.22    0.74
   1  15  -6    4.11    0.59
   1  15  -6    5.05    1.65
  -1 -15  -6   47.63    5.01
  -1 -15  -6   42.78    3.77
  -1 -15  -6   43.21    3.99
  -1 -15  -6   47.81    4.03
  -1  15  -6   44.11    4.10
  -1  15  -6   46.76    4.05
  -1  15  -6   45.09    4.88
  -1  15  -6   51.02    5.34
  -3 -15  -6    1.68    1.70
  -3 -15  -6   -0.45    0.67
  -3 -15  -6    0.65    0.96
  -3  15  -6    2.61    1.23
  -3  15  -6   -0.29    0.79
  -3  15  -6    0.79    1.02
   4 -16  -6    7.71    1.46
   4 -16  -6    8.18    1.33
  -4 -16   6    5.69    1.07
   4  16  -6    7.88    1.39
  -4  16   6    7.83    1.51
   4  16  -6    6.32    2.11
   4  16  -6    7.10    1.19
   2 -16  -6   28.59    2.79
   2 -16  -6   28.72    3.48
   2 -16  -6   31.84    2.77
   2 -16  -6   25.12    3.32
   2  16  -6   26.89    3.90
   2  16  -6   31.51    2.70
  -2  16   6   33.46    3.25
   2  16  -6   31.96    2.74
   2  16  -6   25.49    2.81
   0 -16  -6    1.12    0.45
   0 -16  -6    0.85    1.06
   0 -16  -6    0.58    0.73
   0  16  -6    2.59    1.02
   0  16  -6    0.70    1.52
   0  16  -6    2.08    1.00
  -2 -16  -6   18.84    2.71
  -2 -16  -6   18.93    1.86
  -2  16  -6   20.82    3.01
  -2  16  -6   15.46    2.17
  -2  16  -6   18.84    1.95
  -2  16  -6   16.13    2.11
  -4 -16  -6    1.70    0.91
  -4  16  -6    3.01    1.41
   5 -17  -6    3.53    1.07
   5 -17  -6    0.22    1.09
  -5  17   6    2.25    1.31
   5  17  -6    6.30    2.12
   5  17  -6    3.53    1.10
   5  17  -6    1.79    0.84
  -3 -17   6    6.24    0.93
   3 -17  -6    7.25    1.20
   3 -17  -6   11.72    1.43
   3 -17  -6    7.10    1.41
   3  17  -6    8.07    2.26
  -3  17   6    7.16    1.34
   3  17  -6    5.34    1.18
   3  17  -6    8.54    1.16
   1 -17  -6   15.55    2.16
   1 -17  -6   15.73    1.69
   1 -17  -6   12.36    1.38
   1  17  -6   11.51    2.35
   1  17  -6   13.73    1.34
  -1  17   6   15.14    2.03
   1  17  -6   14.30    1.50
   1  17  -6   13.42    1.71
  -1 -17  -6   26.67    2.33
  -1 -17  -6   27.04    3.15
  -1 -17  -6   26.29    2.61
  -1 -17  -6   23.73    2.40
  -1  17  -6   30.00    3.56
  -1  17  -6   25.12    3.01
  -1  17  -6   25.90    2.63
  -1  17  -6   26.33    2.56
  -3 -17  -6    2.29    0.80
  -3 -17  -6    0.83    0.96
  -3 -17  -6    0.96    1.66
  -3  17  -6    0.21    0.86
  -3  17  -6    1.09    1.25
   4 -18  -6    5.48    1.12
   4 -18  -6    4.12    1.24
   4  18  -6    1.92    0.95
   4  18  -6    3.26    0.91
  -4  18   6    5.42    1.37
   4  18  -6    6.23    2.14
   2 -18  -6   19.19    2.42
   2 -18  -6   14.72    2.04
   2 -18  -6   15.36    1.87
   2 -18  -6   15.42    1.68
  -2  18   6   13.23    1.81
   2  18  -6   12.04    1.87
   2  18  -6   16.22    1.61
   2  18  -6   14.21    2.71
   0 -18  -6   33.57    3.00
   0 -18  -6   37.73    3.86
   0 -18  -6   37.60    3.02
   0  18  -6   30.51    3.74
   0  18  -6   37.55    3.15
   0  18  -6   30.59    2.94
   0  18  -6   36.74    4.31
  -2 -18  -6    6.32    1.29
  -2 -18  -6    6.52    0.98
  -2 -18  -6    7.25    1.77
  -2  18  -6    6.54    2.03
  -2  18  -6    7.55    1.30
  -2  18  -6    4.19    1.38
  -2  18  -6    5.78    1.14
   5 -19  -6    0.86    1.11
   5 -19  -6   -0.19    0.89
   5  19  -6    1.58    1.92
  -5  19   6    1.10    1.30
   5  19  -6    0.71    0.74
   3 -19  -6   33.17    3.20
   3 -19  -6   33.96    3.20
   3  19  -6   34.45    3.12
   3  19  -6   32.40    3.11
  -3  19   6   25.29    2.64
   3  19  -6   28.48    4.41
   1 -19  -6    0.29    1.09
   1 -19  -6    1.88    0.88
   1 -19  -6    1.60    0.49
   1  19  -6    1.86    0.47
  -1  19   6    2.24    1.29
   1  19  -6    3.03    1.70
   1  19  -6    2.22    0.78
   1  19  -6    0.34    0.95
  -1 -19  -6    1.29    0.70
  -1 -19  -6    1.60    1.05
  -1 -19  -6    1.34    0.55
  -1 -19  -6    0.63    1.20
  -1  19  -6    1.29    1.53
  -1  19  -6    1.30    0.86
  -1  19  -6    2.83    1.12
  -1  19  -6    2.49    0.97
  -3 -19  -6    0.65    1.64
  -3 -19  -6    2.83    1.04
  -3 -19  -6    0.77    0.73
  -3  19  -6    1.37    1.23
  -3  19  -6    1.23    0.91
   4 -20  -6    1.60    1.14
   4 -20  -6    4.96    1.09
   4  20  -6    1.50    1.94
   4  20  -6    4.01    0.95
  -4  20   6    1.60    1.19
   2 -20  -6    0.35    1.12
   2 -20  -6   -0.33    0.55
   2 -20  -6   -0.09    0.85
   2  20  -6    0.81    0.61
   2  20  -6    0.66    1.04
  -2  20   6    1.94    1.13
   2  20  -6    1.06    1.68
   0 -20  -6   25.63    3.20
   0 -20  -6   28.46    2.47
   0 -20  -6   25.17    2.52
   0  20  -6   27.47    2.65
   0  20  -6   30.38    3.74
   0  20  -6   27.45    2.41
   0  20  -6   25.25    3.11
  -2 -20  -6    4.24    1.15
  -2 -20  -6    2.74    0.75
  -2 -20  -6    2.57    1.55
  -2  20  -6    2.94    1.78
  -2  20  -6    3.88    1.06
  -2  20  -6    3.08    1.02
  -2  20  -6    4.41    1.29
   5 -21  -6   14.92    1.86
   5 -21  -6    8.37    1.68
   5  21  -6    6.70    2.47
  -5  21   6    8.99    1.90
   3 -21  -6    2.63    0.84
   3 -21  -6    1.75    1.10
   3  21  -6    3.74    0.83
  -3  21   6    2.61    1.15
   3  21  -6    0.68    1.86
   1 -21  -6   33.31    2.89
   1 -21  -6   29.33    2.80
   1 -21  -6   28.92    3.60
   1  21  -6   31.41    2.92
   1  21  -6   33.27    2.96
   1  21  -6   27.99    3.95
  -1  21   6   27.71    3.02
  -1 -21  -6    5.82    0.88
  -1 -21  -6    6.23    1.58
  -1 -21  -6    8.88    1.07
  -1  21  -6    5.98    1.87
  -1  21  -6    6.70    1.26
  -1  21  -6    6.12    1.16
  -1  21  -6    6.64    1.34
  -3 -21  -6    1.33    0.77
  -3 -21  -6    0.98    1.73
  -3  21  -6    1.75    0.97
  -3  21  -6    0.36    1.23
   4 -22  -6    2.56    0.98
   4 -22  -6    2.50    1.20
   4  22  -6    3.59    2.09
   4  22  -6    2.23    0.83
  -4  22   6    0.78    1.15
   2 -22  -6   -0.17    1.14
   2 -22  -6    0.58    0.59
   2 -22  -6    0.85    0.94
   2  22  -6    1.25    1.08
   2  22  -6    0.26    1.64
   2  22  -6    0.60    0.66
  -2  22   6   -0.25    1.06
   0 -22  -6   18.50    1.89
   0 -22  -6   17.94    2.57
   0 -22  -6   24.61    2.06
   0  22  -6   20.59    2.19
   0  22  -6   19.41    3.06
  -2 -22  -6   -0.38    0.56
  -2 -22  -6    1.23    1.43
  -2 -22  -6    0.88    1.00
  -2  22  -6    1.07    1.14
  -2  22  -6   -0.24    0.96
  -2  22  -6   -0.75    1.57
   5 -23  -6    8.22    1.64
   5 -23  -6   12.58    1.69
   5  23  -6    6.50    2.40
   5  23  -6    5.77    1.23
  -5  23   6    7.15    1.76
   3 -23  -6    1.13    0.73
   3 -23  -6   -0.59    0.95
  -3  23   6    1.11    1.07
   3  23  -6   -0.10    0.65
   3  23  -6    2.31    1.96
   1 -23  -6    9.56    1.43
   1 -23  -6    8.95    1.13
   1 -23  -6    9.91    1.82
   1  23  -6    9.37    1.38
   1  23  -6   11.82    2.36
   1  23  -6   11.03    1.52
  -1  23   6   10.70    1.84
  -1 -23  -6    5.45    0.84
  -1 -23  -6    5.34    0.97
  -1 -23  -6    6.57    1.52
  -1  23  -6    3.28    1.12
  -1  23  -6    4.94    1.30
  -1  23  -6    4.75    1.11
  -1  23  -6    5.24    1.77
  -3 -23  -6    0.95    1.75
  -3 -23  -6    0.70    0.74
  -3  23  -6    1.65    1.34
  -3  23  -6    1.82    1.02
   4 -24  -6    1.69    1.20
   4 -24  -6    6.71    1.20
   4  24  -6    3.15    0.91
   4  24  -6    4.88    2.25
  -4  24   6    4.88    1.45
   2 -24  -6    4.91    1.55
   2 -24  -6    6.85    1.00
   2 -24  -6    7.20    1.31
  -2  24   6    7.03    1.49
   2  24  -6    4.69    2.09
   2  24  -6    6.30    1.05
   2  24  -6    6.48    1.36
   0 -24  -6    6.06    0.85
   0 -24  -6    5.32    1.44
   0 -24  -6    8.32    1.18
   0  24  -6    5.48    1.27
   0  24  -6    5.25    1.92
  -2 -24  -6   10.86    2.17
  -2 -24  -6   11.74    1.63
  -2 -24  -6   11.25    1.38
  -2  24  -6   11.64    1.77
  -2  24  -6   10.74    1.72
  -2  24  -6   12.47    2.47
   5 -25  -6    2.26    1.11
   5 -25  -6    0.19    1.17
   5  25  -6    2.48    1.00
   5  25  -6    1.23    2.07
  -5  25   6    0.53    1.36
   3 -25  -6    7.24    1.19
   3 -25  -6    6.63    1.41
   3  25  -6    4.92    2.21
   3  25  -6    6.96    1.15
  -3  25   6    5.15    1.32
   1 -25  -6   13.25    2.21
   1 -25  -6   15.31    1.78
   1 -25  -6   13.95    1.53
   1  25  -6   11.11    2.65
  -1  25   6   11.52    1.95
   1  25  -6   17.09    1.85
   1  25  -6   14.31    1.80
  -1 -25  -6    2.12    0.85
  -1 -25  -6    1.31    0.61
  -1 -25  -6    2.18    1.31
  -1  25  -6    2.44    1.67
  -1  25  -6    0.44    1.09
  -1  25  -6    0.43    1.01
  -3 -25  -6    0.18    0.70
  -3 -25  -6    0.75    1.71
  -3  25  -6    1.26    1.02
  -3  25  -6    2.28    1.37
   4 -26  -6    3.67    1.07
   4 -26  -6    3.64    1.28
   4  26  -6    0.39    2.09
  -4  26   6    3.19    1.41
   4  26  -6    2.74    0.91
   2 -26  -6    2.57    1.30
   2 -26  -6   -1.20    0.98
   2 -26  -6    0.59    0.61
   2  26  -6    0.25    1.77
   2  26  -6   -0.55    1.10
  -2  26   6    1.03    1.17
   2  26  -6    1.42    0.80
   0 -26  -6   22.64    2.26
   0 -26  -6   22.80    2.94
   0 -26  -6   26.37    2.39
   0  26  -6   23.40    3.54
   0  26   6   24.22    2.98
   0  26  -6   26.00    2.47
  -2 -26  -6    0.66    0.62
  -2 -26  -6    1.38    1.50
  -2  26  -6   -0.11    1.11
  -2  26  -6    2.32    1.16
  -2  26  -6   -0.15    1.70
   5 -27  -6    3.45    1.15
   5 -27  -6    2.40    1.29
   5  27  -6    1.86    2.24
   5  27  -6    0.01    0.78
  -5  27   6    2.67    1.61
   3 -27  -6    0.67    0.75
   3 -27  -6    1.23    1.09
   3  27  -6    0.44    2.01
   3  27  -6    1.11    0.78
  -3  27   6   -0.90    1.07
   1 -27  -6   10.26    1.95
   1 -27  -6   11.05    1.55
   1 -27  -6   11.12    1.27
   1  27  -6   10.38    1.60
  -1  27   6   12.39    2.01
   1  27  -6   10.13    1.57
   1  27  -6   11.87    2.51
  -1 -27  -6    3.87    0.97
  -1 -27  -6    3.07    0.74
  -1 -27  -6    3.42    1.39
  -1  27  -6    3.44    1.27
  -1  27  -6    3.55    1.20
  -1  27  -6    5.21    1.83
  -3 -27  -6    0.31    1.79
  -3 -27  -6    3.40    0.88
  -3  27  -6    2.22    1.39
  -3  27  -6    1.33    1.10
   4 -28  -6   11.99    1.68
   4 -28  -6   10.35    1.77
  -4  28   6    9.04    1.78
   4  28  -6    9.80    1.48
   4  28  -6    8.52    2.75
   2 -28  -6    2.34    0.73
   2 -28  -6    4.44    1.22
   2 -28  -6    3.77    1.45
   2  28  -6    3.55    2.03
  -2  28   6    4.04    1.40
   2  28  -6    1.36    0.91
   2  28  -6    4.50    1.29
   0 -28  -6   32.19    3.97
   0 -28  -6   33.86    3.18
   0 -28  -6   37.14    3.18
   0  28   6   41.81    4.29
   0  28  -6   35.77    3.27
   0  28  -6   37.56    4.57
  -2 -28  -6    0.17    1.45
  -2 -28  -6    0.44    0.63
  -2  28  -6    0.23    1.10
  -2  28  -6   -0.76    1.13
  -2  28  -6    2.72    1.80
   5 -29  -6    1.45    1.09
   5 -29  -6    1.19    1.26
   5  29  -6    1.04    0.84
   5  29  -6    0.73    2.15
  -5  29   6   -0.52    1.49
   3 -29  -6    2.92    1.22
   3 -29  -6    1.43    0.83
   3  29  -6    2.68    0.88
   3  29  -6    2.12    2.06
  -3  29   6    2.11    1.24
   1 -29  -6   10.28    1.32
   1 -29  -6   11.63    2.04
   1 -29  -6   13.53    1.67
   1  29  -6    9.76    1.65
   1  29  -6   12.67    2.59
  -1  29   6   11.52    2.01
   1  29  -6   13.37    1.68
  -1 -29  -6    2.36    0.70
  -1 -29  -6    0.76    1.32
  -1 -29  -6    2.88    0.92
  -1  29  -6   -0.29    1.10
  -1  29  -6    1.67    1.18
  -1  29  -6    2.88    1.78
  -3 -29  -6    0.56    0.72
  -3 -29  -6   -0.49    1.71
  -3  29  -6    1.21    1.40
  -3  29  -6    0.81    1.14
   4 -30  -6    0.71    1.20
   4 -30  -6    1.15    0.94
   4  30  -6    1.45    0.81
   4  30  -6    1.93    2.22
  -4  30   6    0.26    1.28
   2 -30  -6    9.76    1.89
   2 -30  -6    7.41    1.47
   2 -30  -6    9.23    1.23
   2  30  -6    7.13    1.49
   2  30  -6    6.20    2.44
  -2  30   6    3.95    1.44
   0 -30  -6    0.92    0.95
   0 -30  -6    1.02    0.57
   0 -30  -6    0.87    1.17
   0  30  -6    0.68    1.85
   0  30  -6    1.23    1.10
   0  30   6   -0.73    1.71
  -2 -30  -6    8.78    1.10
  -2 -30  -6    4.75    1.82
  -2  30  -6    5.28    2.12
  -2  30  -6    5.67    1.51
  -2  30  -6    5.39    1.46
   5 -31  -6    1.31    1.13
   5 -31  -6    3.61    1.39
   5  31  -6    0.47    0.87
  -5  31   6    1.19    1.55
   5  31  -6    3.34    2.45
   3 -31  -6    6.95    1.27
   3 -31  -6    6.11    1.45
   3  31  -6    7.13    1.25
   3  31  -6    6.71    2.45
  -3  31   6    6.05    1.55
   1 -31  -6   14.07    1.74
   1 -31  -6   12.06    2.15
   1 -31  -6   12.25    1.44
   1  31  -6   11.48    1.79
   1  31  -6   12.29    2.74
  -1  31   6   11.05    2.02
   1  31  -6   12.36    1.73
  -1 -31  -6    5.29    0.90
  -1 -31  -6    4.33    1.51
  -1 -31  -6    3.85    1.04
  -1  31  -6    7.54    2.08
  -1  31  -6    5.52    1.45
  -1  31  -6    4.07    1.29
  -3 -31  -6   -0.84    1.73
  -3 -31  -6    0.50    0.74
  -3  31  -6   -0.37    1.36
  -3  31  -6    1.62    1.30
   4 -32  -6    2.08    1.27
   4 -32  -6    3.32    1.09
  -4  32   6    4.86    1.56
   4  32  -6    2.65    2.34
   4  32  -6    2.02    0.94
   2 -32  -6    2.75    1.16
   2 -32  -6    2.14    0.74
   2 -32  -6    1.59    1.36
   2  32  -6    1.52    1.07
   2  32  -6    3.32    1.27
  -2  32   6    2.25    1.34
   2  32  -6    1.78    2.05
   0 -32  -6    5.23    1.16
   0 -32  -6    4.04    1.39
   0 -32  -6    2.30    0.69
   0  32  -6    3.07    2.03
   0  32  -6    4.20    1.28
   0  32   6    3.49    1.83
  -2 -32  -6    0.22    0.64
  -2 -32  -6    0.37    1.52
  -2  32  -6    0.98    1.17
  -2  32  -6    0.93    1.81
  -2  32  -6    1.97    1.30
   5 -33  -6    0.31    1.25
  -5  33   6    0.17    1.52
   3 -33  -6    2.44    1.22
   3 -33  -6    1.90    0.88
   3  33  -6    1.26    0.92
   3  33  -6    4.83    2.27
  -3  33   6    1.82    1.34
   1 -33  -6   12.02    2.03
   1 -33  -6   10.17    1.31
   1 -33  -6   11.41    1.62
   1  33  -6    8.81    2.48
   1  33  -6   11.07    1.61
  -1  33   6    7.83    1.82
   1  33  -6    9.54    1.67
  -1 -33  -6    4.64    1.56
  -1 -33  -6    4.87    0.89
  -1 -33  -6    5.98    1.13
  -1  33  -6    4.46    1.97
  -1  33  -6    4.31    1.47
  -1  33  -6    3.93    1.37
  -3 -33  -6    1.39    1.79
  -3 -33  -6   -0.33    0.71
  -3  33  -6   -0.77    1.21
  -3  33  -6   -0.01    1.37
   4 -34  -6    0.98    0.94
   4 -34  -6    2.11    1.22
  -4  34   6    2.25    1.41
   4  34  -6    1.89    0.94
   4  34  -6    0.74    2.27
   2 -34  -6    7.39    1.86
   2 -34  -6    9.10    1.26
   2 -34  -6   10.21    1.58
   2  34  -6    6.30    2.47
   2  34  -6    9.52    1.59
  -2  34   6    7.73    1.73
   2  34  -6    6.65    1.49
   0 -34  -6    5.45    1.24
   0 -34  -6    5.14    1.55
   0 -34  -6    5.98    0.93
   0  34   6    3.64    1.94
   0  34  -6    9.29    2.36
   0  34  -6    5.38    1.38
  -2 -34  -6    0.49    1.53
  -2 -34  -6    0.86    0.69
  -2  34  -6   -0.60    1.22
  -2  34  -6   -0.21    1.21
  -2  34  -6   -0.39    1.76
   3 -35  -6    6.80    1.51
   3 -35  -6    7.24    1.31
   3  35  -6   10.34    2.76
  -3  35   6    7.48    1.69
   3  35  -6    6.32    1.38
   1 -35  -6    5.12    1.33
   1 -35  -6    6.21    1.00
   1 -35  -6    5.97    1.69
   1  35  -6    5.97    2.26
   1  35  -6    6.85    1.45
  -1  35   6    5.76    1.72
   1  35  -6    6.17    1.36
  -1 -35  -6    1.72    1.42
  -1 -35  -6    2.32    0.73
  -1 -35  -6    3.08    1.01
  -1  35  -6   -1.04    1.20
  -1  35  -6    0.90    1.42
  -1  35  -6    2.22    1.90
  -3  35  -6    1.92    1.53
  -3  35  -6    4.60    1.52
   4 -36  -6    6.51    1.32
   4 -36  -6    6.94    1.54
   4  36  -6    1.48    2.33
  -4  36   6    4.45    1.62
   4  36  -6    2.55    1.09
   2 -36  -6    3.18    1.21
   2 -36  -6    3.30    0.86
   2 -36  -6    2.28    1.49
   2  36  -6    2.27    1.23
   2  36  -6    4.71    2.23
   2  36  -6    3.64    1.26
  -2  36   6    1.39    1.34
   0 -36  -6    3.87    0.82
   0 -36  -6    4.88    1.46
   0 -36  -6    2.84    1.13
   0  36  -6    4.50    1.32
   0  36  -6    4.53    2.13
   0  36   6    4.88    1.98
  -2 -36  -6   -1.97    1.44
  -2 -36  -6    0.08    0.69
  -2  36  -6    1.02    1.31
  -2  36  -6    1.94    1.30
  -2  36  -6    1.67    1.94
   3 -37  -6    0.90    0.89
   3 -37  -6    1.60    1.21
  -3  37   6    0.13    1.37
   3  37  -6    1.19    2.34
   3  37  -6    0.19    1.03
   1 -37  -6    6.73    1.72
   1 -37  -6    5.81    1.36
   1 -37  -6    5.75    0.99
  -1  37   6    3.21    1.62
   1  37  -6    5.63    2.28
   1  37  -6    6.94    1.49
   1  37  -6    5.20    1.36
  -1 -37  -6   -0.27    0.65
  -1 -37  -6    0.58    1.36
  -1 -37  -6    2.52    1.04
  -1  37  -6    0.60    1.87
  -1  37  -6    1.43    1.29
  -1  37  -6   -0.74    1.43
   4 -38  -6    0.78    1.28
   4 -38  -6    2.26    1.13
   4  38  -6    2.03    1.12
  -4  38   6    2.01    1.50
   4  38  -6    2.37    2.50
   2 -38  -6   16.58    2.42
   2 -38  -6   13.46    1.89
   2 -38  -6   13.00    1.63
  -2  38   6   13.57    2.14
   2  38  -6   12.94    1.83
   2  38  -6   10.50    1.96
   2  38  -6    6.95    2.76
   0 -38  -6    1.28    1.03
   0 -38  -6    1.43    1.31
   0 -38  -6    0.79    0.68
   0  38   6   -0.42    1.85
   0  38  -6    1.79    1.24
   0  38  -6    1.78    2.04
  -2 -38  -6   -1.32    1.50
  -2 -38  -6    0.32    0.73
  -2  38  -6    0.12    1.30
  -2  38  -6    1.22    1.95
  -2  38  -6    3.05    1.41
   3 -39  -6    1.25    0.89
   3 -39  -6    1.81    1.26
  -3  39   6   -1.05    1.40
   3  39  -6   -0.92    1.06
   3  39  -6   -2.09    2.13
   1 -39  -6    5.72    1.72
   1 -39  -6    6.68    1.01
   1 -39  -6    3.08    1.29
   1  39  -6    2.33    1.38
   1  39  -6    5.43    2.34
  -1  39   6    3.66    1.68
   1  39  -6    4.96    1.35
  -1 -39  -6   -0.66    1.32
  -1 -39  -6    1.14    0.98
  -1 -39  -6    0.84    0.69
  -1  39  -6   -0.69    1.39
  -1  39  -6    1.05    1.88
  -1  39  -6    0.16    1.30
   4 -40  -6    1.51    1.32
   4 -40  -6   -0.06    0.96
  -4  40   6    0.73    1.47
   4  40  -6    2.99    2.56
   4  40  -6    0.37    0.98
   2 -40  -6    1.03    1.23
   2 -40  -6    2.80    0.91
   2 -40  -6    2.23    1.55
   2  40  -6    3.18    2.25
   2  40  -6    3.92    1.26
  -2  40   6    1.51    1.47
   2  40  -6    3.60    1.44
   0 -40  -6   10.84    2.05
   0 -40  -6   11.58    1.68
   0 -40  -6   10.69    1.38
   0  40   6   13.05    2.54
   0  40  -6   10.89    1.79
   0  40  -6   11.01    2.62
  -2 -40  -6   -0.02    0.74
  -2 -40  -6    0.27    1.58
  -2  40  -6   -1.58    1.81
  -2  40  -6    0.47    1.38
  -2  40  -6    0.16    1.32
   3 -41  -6    3.68    1.43
   3 -41  -6    4.73    1.16
  -3  41   6    3.75    1.61
   3  41  -6    4.65    1.43
   3  41  -6    1.32    2.36
   1 -41  -6    0.09    1.43
   1 -41  -6    0.71    1.12
   1 -41  -6    0.32    0.66
   1  41  -6   -0.16    1.14
  -1  41   6    1.73    1.61
   1  41  -6    1.49    2.07
   1  41  -6   -0.70    1.25
  -1 -41  -6    3.62    1.16
  -1 -41  -6    2.57    1.53
  -1 -41  -6    2.42    0.83
  -1  41  -6    2.88    2.07
  -1  41  -6    1.85    1.41
  -1  41  -6    3.05    1.70
   4 -42  -6    4.03    1.50
   4 -42  -6    5.98    1.41
   4  42  -6    2.49    1.29
  -4  42   6    4.06    1.75
   4  42  -6    0.58    2.44
   2 -42  -6   12.58    1.94
   2 -42  -6   15.60    2.52
   2 -42  -6   13.05    1.70
  -2  42   6   12.06    2.12
   2  42  -6   14.02    1.87
   2  42  -6   13.39    2.18
   2  42  -6   10.99    3.08
   0 -42  -6    1.99    1.12
   0 -42  -6    2.40    0.80
   0 -42  -6    2.74    1.45
   0  42  -6    2.00    2.04
   0  42   6    2.21    1.96
   0  42  -6    0.79    1.27
  -2 -42  -6    2.53    1.69
  -2 -42  -6    1.35    0.82
  -2  42  -6   -0.14    1.95
  -2  42  -6    0.05    1.39
  -2  42  -6    1.77    1.44
   3 -43  -6    0.85    0.93
   3 -43  -6    1.53    1.29
   3  43  -6   -0.64    1.20
  -3  43   6   -1.43    1.40
   3  43  -6   -0.80    2.24
   1 -43  -6    0.79    1.49
   1 -43  -6    0.95    1.17
   1 -43  -6    0.11    0.70
   1  43  -6   -0.56    1.22
  -1  43   6   -0.35    1.49
   1  43  -6   -0.76    1.15
   1  43  -6    0.49    2.12
  -1 -43  -6    1.80    1.15
  -1 -43  -6    1.44    0.75
  -1 -43  -6    2.18    1.56
  -1  43  -6   -0.11    1.58
  -1  43  -6   -0.90    1.96
  -1  43  -6    0.26    1.34
   4 -44  -6   -0.58    1.29
   4  44  -6   -0.18    1.15
   2 -44  -6    1.13    0.83
   2 -44  -6    0.01    1.21
   2 -44  -6    2.03    1.59
   2  44  -6    3.20    2.39
  -2  44   6   -0.89    1.48
   2  44  -6    1.38    1.21
   2  44  -6    3.20    1.51
   0 -44  -6    1.30    1.44
   0 -44  -6    3.13    1.21
   0 -44  -6    0.18    0.70
   0  44  -6    0.65    2.05
   0  44  -6    2.72    1.34
   0  44   6    1.25    1.90
  -2 -44  -6    2.72    1.74
  -2 -44  -6   -0.01    0.79
  -2  44  -6    2.05    2.08
  -2  44  -6    0.51    1.41
  -2  44  -6    0.64    1.47
   3 -45  -6   -1.03    0.89
   3 -45  -6    0.20    1.31
   3  45  -6   -0.47    2.38
  -3  45   6    0.46    1.55
   3  45  -6    0.82    1.34
   1 -45  -6    0.66    1.58
   1 -45  -6   -0.79    1.13
   1 -45  -6   -0.98    0.69
   1  45  -6   -1.04    1.23
  -1  45   6    0.42    1.51
   1  45  -6   -0.32    2.16
   1  45  -6   -0.71    1.17
  -1 -45  -6    4.25    0.97
  -1 -45  -6    3.45    1.64
  -1 -45  -6    4.63    1.28
   1  45   6    3.85    2.14
  -1  45  -6    5.21    1.55
  -1  45  -6    4.04    1.89
  -1  45  -6    5.24    2.28
   2 -46  -6   -2.01    1.18
   2 -46  -6   -0.26    0.75
   2 -46  -6   -0.11    1.60
  -2  46   6    0.49    1.49
   2  46  -6    0.28    2.39
   2  46  -6   -2.68    1.24
   0 -46  -6    1.84    1.49
   0 -46  -6    0.97    0.79
   0 -46  -6    1.99    1.23
   0  46   6    2.56    1.91
   0  46  -6    2.88    2.21
   0  46  -6    4.29    1.42
   3 -47  -6    2.71    1.12
   3 -47  -6    2.45    1.42
  -3  47   6    3.04    1.70
   3  47  -6    3.33    2.62
   3  47  -6    2.06    1.52
   1 -47  -6    0.31    1.55
   1 -47  -6    1.59    1.30
   1 -47  -6    0.78    0.76
  -1  47   6   -0.03    1.48
   1  47  -6   -1.79    1.17
   1  47  -6   -0.41    1.27
   1  47  -6   -2.78    2.00
  -1 -47  -6    0.95    1.12
  -1 -47  -6   -0.07    0.70
  -1 -47  -6   -0.28    1.45
  -1  47  -6   -0.34    1.77
  -1  47  -6    1.86    1.49
   1  47   6    3.22    2.06
  -1  47  -6   -1.55    1.99
   2 -48  -6    1.39    1.65
   2 -48  -6   -0.25    0.79
   2 -48  -6    1.03    1.32
   2  48  -6   -1.59    2.30
  -2  48   6    0.98    1.58
   2  48  -6    2.32    1.54
   0 -48  -6    1.47    1.55
   0 -48  -6    1.08    1.22
   0 -48  -6    0.17    0.77
   0  48  -6    2.46    2.16
   0  48   6    0.42    1.85
   0  48  -6    0.45    1.34
   3 -49  -6   -0.20    1.41
   3 -49  -6    1.06    1.03
   3  49  -6   -2.46    2.41
  -3  49   6    2.91    1.76
   3  49  -6    2.82    1.53
   1 -49  -6    1.53    1.36
   1 -49  -6   -1.25    1.53
   1 -49  -6    0.08    0.77
   1  49  -6   -2.11    2.14
   1  49  -6   -1.69    1.19
  -1  49   6    1.08    1.64
   1  49  -6   -0.13    1.38
  -1 -49  -6    1.14    1.16
  -1 -49  -6    0.54    0.78
  -1 -49  -6    0.57    1.59
  -1  49  -6   -1.15    1.46
  -1  49  -6    0.35    2.12
  -1  49  -6   -0.01    1.82
   1  49   6    1.19    2.10
   2 -50  -6    0.00    0.88
   2 -50  -6    0.18    1.38
   2 -50  -6    1.53    1.66
  -2  50   6   -0.91    1.57
   2  50  -6    2.43    2.56
   2  50  -6    1.98    1.57
   0 -50  -6    4.29    1.39
   0 -50  -6    7.00    1.84
   0 -50  -6    2.90    1.00
   0  50  -6    4.20    2.48
   0  50   6   -0.63    1.87
   0  50  -6    3.91    1.54
   1 -51  -6    3.43    1.47
   1 -51  -6    3.55    1.01
   1 -51  -6    5.31    1.89
  -1  51   6    5.67    1.89
   1  51  -6    4.40    1.40
   1  51  -6    2.34    1.52
   1  51  -6   -0.05    2.39
   2 -52  -6   -0.57    1.33
   2 -52  -6    0.10    1.55
   2 -52  -6   -0.47    0.83
   2  52  -6    1.06    1.54
   2  52  -6   -2.85    2.36
  -2  52   6   -0.36    1.64
   0 -52  -6    0.50    1.55
   0 -52  -6   -1.70    1.20
   0 -52  -6    0.10    0.85
   0  52  -6   -1.41    2.16
   0  52  -6    1.12    1.35
   0  52   6    1.94    1.98
   1 -53  -6   -0.11    1.30
   1 -53  -6   -1.12    0.77
   1 -53  -6    1.58    1.75
  -1  53   6    2.01    1.73
   1  53  -6    0.27    2.39
   1  53  -6   -2.31    1.32
   4   0  -7    1.00    0.77
   4   0  -7   13.72    1.96
  -4   0   7    3.32    1.05
   4   0  -7    1.13    0.95
   2   0  -7    0.89    1.10
   2   0  -7    1.94    1.44
   2   0  -7   -0.24    0.46
   2   0  -7   -0.64    0.80
  -2   0   7    0.22    0.62
   0   0  -7    0.84    1.04
   0   0  -7    1.39    1.19
   0   0  -7    0.71    0.60
   0   0  -7    2.60    1.44
  -2   0  -7   -0.35    1.12
  -2   0  -7   -0.57    1.04
  -2   0  -7   -0.12    0.60
   5  -1  -7    8.05    1.33
  -5  -1   7    4.20    1.22
   5  -1  -7    3.82    1.23
  -5   1   7    4.08    1.24
   5   1  -7    3.44    1.76
   5   1  -7    6.70    1.36
   5   1  -7    5.98    1.19
   3  -1  -7   22.39    2.14
   3  -1  -7   18.76    2.92
   3  -1  -7   21.16    2.36
  -3  -1   7   22.44    2.25
   3   1  -7   23.23    3.06
   3   1  -7   17.83    2.26
  -3   1   7   21.54    2.24
   3   1  -7   22.14    2.13
  -1  -1   7   28.94    2.77
   1  -1  -7   27.22    2.95
   1  -1  -7   31.49    2.72
   1  -1  -7   29.95    3.80
   1  -1  -7   30.31    3.53
   1   1  -7   31.21    3.77
  -1   1   7   31.46    2.81
   1   1  -7   27.91    2.93
   1   1  -7   28.73    2.67
   1   1  -7   27.34    3.50
  -1  -1  -7    0.64    1.12
  -1  -1  -7    0.19    1.02
  -1   1  -7    1.40    1.06
  -1   1  -7    0.63    1.18
  -3  -1  -7   -0.98    1.06
  -3  -1  -7    0.53    0.76
  -3  -1  -7    1.58    1.49
  -3   1  -7    0.58    1.14
  -3   1  -7    1.12    0.81
  -3   1  -7    2.68    1.53
   4  -2  -7   26.54    2.53
  -4  -2   7   32.18    2.94
   4  -2  -7   21.31    3.12
   4   2  -7   18.92    3.21
  -4   2   7   28.56    2.96
   4   2  -7   24.86    2.48
   2  -2  -7    9.37    1.10
   2  -2  -7   10.21    1.43
  -2  -2   7    7.35    1.02
   2  -2  -7    9.04    1.81
   2  -2  -7   11.28    2.01
  -2   2   7    7.16    1.06
   2   2  -7   10.43    1.40
   2   2  -7    8.80    1.06
   2   2  -7    6.63    1.93
   0  -2  -7   28.46    2.43
   0  -2  -7   26.64    3.31
   0  -2  -7   26.50    2.80
   0  -2  -7   27.34    3.57
   0   2  -7   26.62    2.40
   0   2  -7   25.77    3.29
   0   2  -7   25.54    2.76
   0   2  -7   31.04    3.67
  -2  -2  -7    2.37    0.70
  -2  -2  -7    0.86    1.26
  -2  -2  -7    3.50    1.14
  -2   2  -7    2.27    1.23
  -2   2  -7    2.58    0.74
  -2   2  -7    1.72    1.11
  -5  -3   7    8.28    1.43
   5  -3  -7    7.79    1.30
   5  -3  -7    2.26    1.13
  -5   3   7    5.49    1.38
   5   3  -7    6.98    1.18
   5   3  -7    4.16    1.80
   5   3  -7    2.81    1.18
   3  -3  -7   14.34    1.89
   3  -3  -7    5.21    0.98
  -3  -3   7    5.11    0.96
   3  -3  -7    4.28    1.21
   3   3  -7    5.82    1.01
   3   3  -7   10.34    1.92
  -3   3   7    3.77    0.99
   3   3  -7    4.68    1.14
  -1  -3   7    9.78    1.26
   1  -3  -7   12.27    1.95
   1  -3  -7    9.66    1.36
   1  -3  -7    8.23    1.88
   1  -3  -7    9.10    1.61
  -1   3   7   11.93    1.45
   1   3  -7   10.65    1.62
   1   3  -7   10.71    1.90
   1   3  -7   13.25    2.20
   1   3  -7   10.44    1.33
  -1  -3  -7   41.79    3.79
  -1  -3  -7   38.70    4.60
  -1   3  -7   38.23    4.58
  -1   3  -7   50.63    5.13
  -1   3  -7   43.85    3.80
  -3  -3  -7    7.08    1.83
  -3  -3  -7    8.45    1.26
  -3  -3  -7    9.94    1.57
  -3   3  -7    7.29    1.26
  -3   3  -7    7.22    1.53
  -3   3  -7    6.75    1.78
   4  -4  -7    5.46    1.04
   4  -4  -7    4.91    1.49
  -4  -4   7    6.87    1.18
   4  -4  -7    5.35    1.31
   4   4  -7    4.71    1.00
  -4   4   7    5.27    1.25
   4   4  -7    4.39    1.15
   2  -4  -7   18.65    2.34
   2  -4  -7   10.87    1.98
  -2  -4   7    9.66    1.19
   2  -4  -7   12.21    1.32
   2  -4  -7   10.36    1.53
   2   4  -7   10.03    1.23
  -2   4   7   11.00    1.31
   2   4  -7   10.08    2.10
   2   4  -7   13.72    1.57
   0  -4  -7    1.58    1.17
   0  -4  -7    3.06    1.49
   0  -4  -7    1.90    1.14
   0  -4  -7    1.63    0.69
   0   4  -7    1.21    1.37
   0   4  -7    1.01    0.64
   0   4  -7    3.19    1.25
   0   4  -7    0.77    1.04
  -2  -4  -7   13.12    2.18
  -2  -4  -7   13.13    1.48
  -2  -4  -7   15.69    1.90
  -2   4  -7   13.18    1.85
  -2   4  -7   14.73    2.14
  -2   4  -7   13.14    1.51
   5  -5  -7   -0.02    0.81
   5  -5  -7    1.20    1.05
  -5  -5   7    2.07    1.02
   5   5  -7    0.38    0.80
   5   5  -7    0.89    1.03
   5   5  -7    0.21    1.60
  -5   5   7    0.15    1.00
  -3  -5   7   38.11    3.31
   3  -5  -7   34.55    3.43
   3  -5  -7   40.96    3.46
   3  -5  -7   35.30    4.25
   3   5  -7   43.38    3.45
  -3   5   7   35.67    3.34
   3   5  -7   27.15    4.36
   3   5  -7   35.19    3.40
   1  -5  -7    8.78    1.99
   1  -5  -7   12.05    1.47
   1  -5  -7   11.76    1.99
  -1  -5   7    9.71    1.15
   1   5  -7   10.45    1.66
   1   5  -7   12.18    1.99
   1   5  -7   10.63    2.24
   1   5  -7   12.80    1.43
  -1   5   7   10.40    1.46
  -1  -5  -7   25.18    2.66
  -1  -5  -7   26.62    3.18
  -1   5  -7   29.48    3.69
  -1   5  -7   28.26    2.72
  -1   5  -7   23.47    3.13
  -3  -5  -7    5.10    1.34
  -3  -5  -7    7.73    1.76
  -3   5  -7    4.31    1.40
  -3   5  -7    4.54    1.52
  -3   5  -7    5.32    1.10
   4  -6  -7    3.49    0.93
  -4  -6   7    3.18    0.98
   4  -6  -7    1.36    1.23
   4  -6  -7    2.90    1.16
   4   6  -7    2.89    0.85
   4   6  -7    2.42    1.11
   4   6  -7    4.02    1.75
  -4   6   7    3.44    1.15
  -2  -6   7   37.36    3.14
   2  -6  -7   36.87    4.31
   2  -6  -7   37.11    3.37
   2  -6  -7   40.33    3.36
   2  -6  -7   25.05    4.25
   2   6  -7   39.68    3.35
   2   6  -7   34.53    4.38
   2   6  -7   39.55    3.30
  -2   6   7   35.45    3.37
   0  -6  -7   25.78    2.62
   0  -6  -7   25.03    3.07
   0  -6  -7   22.92    2.23
   0  -6  -7   26.26    3.36
   0   6  -7   26.02    2.55
   0   6  -7   25.90    3.04
   0   6  -7   21.75    2.15
   0   6  -7   25.12    3.42
  -2  -6  -7   17.23    2.09
  -2  -6  -7   18.70    2.52
  -2  -6  -7   16.30    1.72
  -2   6  -7   17.56    2.13
  -2   6  -7   16.98    1.77
  -2   6  -7   14.93    2.36
  -5  -7   7    6.01    1.20
   5  -7  -7    3.90    1.26
   5  -7  -7    8.77    1.34
  -5   7   7    3.92    1.26
   5   7  -7    3.48    1.23
   5   7  -7    5.16    1.16
   5   7  -7    4.99    1.99
   3  -7  -7   28.34    2.66
   3  -7  -7   20.91    3.36
   3  -7  -7   26.55    2.74
  -3  -7   7   25.50    2.36
   3   7  -7   26.41    3.69
  -3   7   7   23.67    2.42
   3   7  -7   27.48    2.71
   3   7  -7   30.64    2.62
   1  -7  -7   19.04    1.95
  -1  -7   7   18.24    1.76
   1  -7  -7   19.43    2.64
   1  -7  -7   15.69    2.57
   1   7  -7   19.56    2.18
   1   7  -7   15.30    2.83
   1   7  -7   16.78    1.87
   1   7  -7   19.23    2.61
  -1   7   7   17.05    2.05
  -1  -7  -7    6.85    1.32
  -1  -7  -7    5.21    1.47
  -1  -7  -7    4.20    0.67
  -1   7  -7    6.85    1.88
  -1   7  -7    5.88    1.41
  -1   7  -7    3.66    1.23
  -3  -7  -7    6.80    1.73
  -3  -7  -7    3.22    1.21
  -3  -7  -7    2.62    0.88
  -3   7  -7    1.11    1.30
  -3   7  -7    3.29    0.98
  -3   7  -7    5.97    1.43
   4  -8  -7    0.91    0.76
   4  -8  -7    0.58    1.02
   4  -8  -7    1.36    1.12
  -4  -8   7    2.21    0.85
  -4   8   7    1.43    1.03
   4   8  -7    0.91    0.95
   4   8  -7    0.73    1.57
   4   8  -7   -0.06    0.71
   2  -8  -7    5.24    1.45
   2  -8  -7    4.05    0.79
   2  -8  -7    3.54    1.38
  -2  -8   7    3.54    0.70
   2  -8  -7    3.61    1.07
  -2   8   7    4.66    1.04
   2   8  -7    5.02    0.73
   2   8  -7    5.12    1.09
   0  -8  -7   26.31    2.42
   0  -8  -7   25.94    3.52
   0  -8  -7   27.81    2.85
   0  -8  -7   27.78    3.29
   0   8  -7   24.55    3.19
   0   8  -7   30.99    3.66
   0   8  -7   25.77    2.73
  -2  -8  -7    3.58    1.32
  -2  -8  -7   -1.33    0.96
  -2  -8  -7    0.61    0.57
  -2   8  -7    0.00    0.60
  -2   8  -7    0.98    1.10
  -2   8  -7    1.38    1.10
   5  -9  -7    4.35    1.28
   5  -9  -7    4.80    1.10
  -5  -9   7    4.13    1.12
   5   9  -7    1.02    1.04
   5   9  -7    4.32    1.90
  -5   9   7    3.36    1.28
   5   9  -7    3.99    1.06
   3  -9  -7    9.25    1.46
   3  -9  -7    6.93    1.14
   3  -9  -7    7.66    1.66
  -3  -9   7    7.20    1.01
   3   9  -7    8.26    1.13
   3   9  -7   12.00    2.20
   3   9  -7    6.36    1.32
  -3   9   7    5.18    1.12
   1  -9  -7    7.47    1.76
   1  -9  -7    9.80    1.04
   1  -9  -7   10.02    1.35
   1  -9  -7   12.61    1.22
   1  -9  -7    9.57    1.81
   1   9  -7    8.64    1.24
  -1   9   7   10.79    1.62
   1   9  -7    6.42    1.50
   1   9  -7    6.79    2.08
   1   9  -7    8.13    1.73
  -1  -9  -7    3.68    1.35
  -1  -9  -7    2.82    0.58
  -1  -9  -7    2.78    1.24
  -1   9  -7    3.22    1.65
  -1   9  -7    3.35    1.21
  -1   9  -7    5.58    1.35
  -3  -9  -7   13.73    1.67
  -3  -9  -7   17.05    1.97
  -3  -9  -7   12.18    2.40
  -3   9  -7   15.32    1.79
  -3   9  -7   13.55    2.14
  -3   9  -7   12.74    2.03
   4 -10  -7    2.59    1.14
  -4 -10   7    3.13    0.91
   4 -10  -7    3.28    0.89
   4  10  -7    1.90    1.05
  -4  10   7    3.40    1.16
   4  10  -7    1.80    0.84
   4  10  -7    2.45    1.79
   2 -10  -7   23.07    3.04
   2 -10  -7   22.23    2.35
   2 -10  -7   21.86    2.92
   2 -10  -7   21.99    2.15
  -2  10   7   19.67    2.18
   2  10  -7   19.93    3.19
   2  10  -7   22.74    2.06
   2  10  -7   20.55    2.23
   0 -10  -7    7.63    0.89
   0 -10  -7   10.91    1.23
   0 -10  -7    9.72    1.56
   0 -10  -7    7.77    1.67
   0  10  -7   11.82    2.16
   0  10  -7    8.04    1.66
   0  10  -7    9.25    1.49
  -2 -10  -7    2.68    0.71
  -2 -10  -7    1.95    1.12
  -2 -10  -7    4.26    1.45
  -2  10  -7    3.68    1.22
  -2  10  -7    2.85    0.77
  -2  10  -7    2.45    1.26
   5 -11  -7    3.15    1.01
   5 -11  -7    2.62    1.23
  -5 -11   7    2.63    1.05
   5  11  -7    3.64    1.02
   5  11  -7    2.43    1.88
  -5  11   7    3.52    1.29
   5  11  -7    2.69    1.11
   3 -11  -7    6.64    1.06
   3 -11  -7    4.89    1.22
   3 -11  -7    4.35    1.43
   3  11  -7    7.95    1.01
  -3  11   7    5.43    1.14
   3  11  -7    5.39    1.16
   3  11  -7    3.80    1.82
   1 -11  -7    9.08    1.15
   1 -11  -7   12.99    2.06
   1 -11  -7   12.09    2.02
   1 -11  -7   16.06    1.62
   1  11  -7   11.59    1.36
   1  11  -7    8.77    1.65
   1  11  -7   13.06    1.98
  -1  11   7   16.15    2.05
   1  11  -7   10.28    2.31
  -1 -11  -7   15.39    2.21
  -1 -11  -7   11.42    1.33
  -1 -11  -7   16.98    1.96
  -1  11  -7   17.64    2.62
  -1  11  -7   13.86    2.10
  -1  11  -7   12.02    1.82
  -3 -11  -7    4.64    0.98
  -3 -11  -7    5.96    1.37
  -3 -11  -7    3.64    1.79
  -3  11  -7    5.61    1.54
  -3  11  -7    6.75    1.15
  -3  11  -7    4.89    1.44
   4 -12  -7    3.61    1.23
   4 -12  -7    4.39    0.98
  -4  12   7    4.20    1.22
   4  12  -7    2.43    1.85
   4  12  -7    3.32    0.90
   4  12  -7    2.55    1.05
   2 -12  -7   25.59    3.21
   2 -12  -7   26.40    2.46
   2 -12  -7   27.04    2.60
   2 -12  -7   23.25    3.25
  -2  12   7   23.36    2.51
   2  12  -7   25.49    2.51
   2  12  -7   27.23    2.38
   2  12  -7   26.42    2.75
   2  12  -7   21.39    3.55
   0 -12  -7   15.90    2.22
   0 -12  -7   11.86    1.30
   0 -12  -7   16.18    1.95
   0 -12  -7   14.45    1.57
   0  12  -7   16.26    1.89
   0  12  -7   14.76    2.55
   0  12  -7   14.03    2.13
  -2 -12  -7   -1.35    1.23
  -2 -12  -7    2.09    0.65
  -2 -12  -7    1.25    1.05
  -2  12  -7    0.65    1.08
  -2  12  -7    0.27    0.64
  -2  12  -7    0.55    1.15
   5 -13  -7    9.56    1.48
   5 -13  -7    7.44    1.60
   5  13  -7    7.14    1.40
   5  13  -7    4.57    2.11
  -5  13   7    6.77    1.54
   5  13  -7    8.09    1.35
   3 -13  -7    2.62    1.07
   3 -13  -7    1.27    1.06
   3 -13  -7    0.62    0.69
   3  13  -7    1.53    0.95
   3  13  -7    0.69    0.61
   3  13  -7    2.38    1.70
  -3  13   7    0.93    0.90
   1 -13  -7   15.88    1.79
   1 -13  -7   13.95    2.27
   1 -13  -7   13.30    2.28
   1 -13  -7   13.96    1.45
   1  13  -7   15.36    2.67
   1  13  -7   14.73    1.93
  -1  13   7   16.24    2.11
   1  13  -7   18.24    2.34
  -1 -13  -7   19.94    2.68
  -1 -13  -7   20.01    2.31
  -1 -13  -7   20.32    1.89
  -1  13  -7   21.97    3.18
  -1  13  -7   18.68    2.27
  -1  13  -7   18.40    2.55
  -3 -13  -7    1.02    1.66
  -3 -13  -7    2.05    0.79
  -3 -13  -7    1.87    1.13
  -3  13  -7    1.07    1.27
  -3  13  -7    0.92    0.86
   4 -14  -7    3.64    1.20
   4 -14  -7    3.70    0.97
  -4  14   7    2.40    1.14
   4  14  -7    2.71    0.82
   4  14  -7    3.09    1.97
   4  14  -7    0.84    0.89
   2 -14  -7   23.07    2.23
   2 -14  -7   20.16    2.87
   2 -14  -7   23.09    3.13
   2 -14  -7   24.22    2.42
  -2  14   7   24.03    2.60
   2  14  -7   23.38    2.27
   2  14  -7   18.80    2.48
   2  14  -7   21.39    3.37
   2  14  -7   24.13    2.14
   0 -14  -7    6.44    1.07
   0 -14  -7    6.38    1.48
   0 -14  -7    5.50    0.71
   0  14  -7    5.24    1.81
   0  14  -7    3.03    1.22
   0  14  -7    5.48    1.39
  -2 -14  -7    0.87    1.13
  -2 -14  -7    0.81    0.61
  -2 -14  -7    1.24    1.41
  -2  14  -7    1.41    0.72
  -2  14  -7    0.72    1.19
  -2  14  -7    2.73    1.10
   5 -15  -7    4.66    1.18
   5 -15  -7    1.70    1.21
   5  15  -7    4.59    2.03
   5  15  -7    2.39    1.10
  -5  15   7    1.21    1.23
   5  15  -7    2.75    0.95
   3 -15  -7    0.39    0.67
   3 -15  -7    2.02    1.05
   3 -15  -7    1.31    0.96
   3  15  -7    0.35    0.85
   3  15  -7    0.18    1.70
  -3  15   7    1.04    0.93
   3  15  -7   -0.17    0.57
   1 -15  -7    5.63    1.54
   1 -15  -7    6.97    1.20
   1 -15  -7    6.04    0.78
   1 -15  -7    4.37    1.46
  -1  15   7    6.11    1.46
   1  15  -7    5.36    1.33
   1  15  -7    3.08    1.86
  -1 -15  -7    2.39    1.16
  -1 -15  -7    0.87    0.50
  -1 -15  -7    0.34    1.22
  -1  15  -7    2.88    1.66
  -1  15  -7    0.94    0.58
  -1  15  -7    0.48    1.04
  -1  15  -7    3.06    1.15
  -3 -15  -7    0.76    0.72
  -3 -15  -7    1.87    1.14
  -3 -15  -7    3.22    1.68
  -3  15  -7   -0.05    1.26
  -3  15  -7    0.45    0.87
   4 -16  -7    2.47    1.16
   4 -16  -7    3.24    0.95
   4  16  -7    1.09    0.90
   4  16  -7    0.90    1.89
  -4  16   7    2.93    1.17
   4  16  -7    3.55    0.84
   2 -16  -7   10.08    1.86
   2 -16  -7    8.21    1.18
   2 -16  -7    7.69    1.43
   2 -16  -7    7.81    1.60
   2  16  -7    9.32    1.33
   2  16  -7   10.83    2.35
  -2  16   7    7.37    1.47
   2  16  -7    5.78    1.53
   2  16  -7   10.89    1.12
   0 -16  -7    3.67    1.32
   0 -16  -7    4.42    0.64
   0 -16  -7    3.65    0.93
   0  16  -7    5.10    1.88
   0  16  -7    4.04    1.30
   0  16  -7    4.03    1.19
  -2 -16  -7    1.28    1.41
  -2 -16  -7   -0.90    1.08
  -2 -16  -7    0.74    0.59
  -2  16  -7    0.50    1.18
  -2  16  -7    1.40    0.72
  -2  16  -7    1.98    1.05
   5 -17  -7    0.70    1.15
   5 -17  -7    1.71    0.96
   5  17  -7    0.75    1.00
   5  17  -7    1.33    0.82
  -5  17   7    4.77    1.45
   5  17  -7    3.09    2.03
   3 -17  -7    4.09    1.16
   3 -17  -7    1.17    1.12
   3 -17  -7    4.75    0.95
   3  17  -7    4.97    0.87
   3  17  -7    3.84    1.10
  -3  17   7    2.48    1.05
   3  17  -7    1.88    1.92
   1 -17  -7   25.86    2.59
   1 -17  -7   27.29    3.35
   1 -17  -7   26.15    2.44
  -1  17   7   24.45    2.78
   1  17  -7   26.25    2.69
   1  17  -7   27.94    3.84
  -1 -17  -7    7.29    1.66
  -1 -17  -7    7.66    0.92
  -1 -17  -7    7.08    1.45
  -1  17  -7    5.54    1.98
  -1  17  -7    5.87    1.02
  -1  17  -7    6.17    1.38
  -1  17  -7    7.71    1.51
  -3 -17  -7   -0.14    1.68
  -3 -17  -7    0.32    0.70
  -3 -17  -7   -1.37    1.07
  -3  17  -7    0.87    1.32
  -3  17  -7    0.42    0.84
   4 -18  -7    2.37    1.15
   4 -18  -7    2.18    0.91
   4  18  -7    0.92    0.88
  -4  18   7    2.21    1.21
   4  18  -7    0.25    1.81
   4  18  -7    1.54    0.72
   2 -18  -7    2.78    1.14
   2 -18  -7    2.61    0.75
   2 -18  -7    4.56    1.17
   2 -18  -7    4.31    1.45
   2  18  -7    4.28    1.91
   2  18  -7    2.92    0.73
   2  18  -7    1.93    1.26
  -2  18   7    2.77    1.24
   0 -18  -7   31.74    3.79
   0 -18  -7   32.00    2.88
   0 -18  -7   34.16    2.93
   0  18  -7   36.65    3.19
   0  18  -7   28.16    3.66
   0  18  -7   32.74    4.23
  -2 -18  -7    1.42    0.65
  -2 -18  -7    1.94    1.49
  -2 -18  -7    0.02    1.06
  -2  18  -7    1.16    0.76
  -2  18  -7    2.35    1.25
   5 -19  -7    3.24    1.32
   5 -19  -7    4.45    1.18
   5  19  -7    3.32    0.98
   5  19  -7    3.62    2.13
  -5  19   7    4.20    1.53
   3 -19  -7   13.05    1.64
   3 -19  -7   11.79    1.82
  -3  19   7    9.01    1.54
   3  19  -7   11.40    2.71
   3  19  -7   12.56    1.75
   3  19  -7   14.28    1.57
   1 -19  -7   19.91    2.06
   1 -19  -7   23.19    2.28
   1 -19  -7   23.93    2.93
  -1  19   7   21.60    2.60
   1  19  -7   17.60    3.22
   1  19  -7   22.04    2.44
   1  19  -7   23.32    2.24
  -1 -19  -7    9.50    1.53
  -1 -19  -7    9.10    1.78
  -1 -19  -7    7.13    0.99
  -1  19  -7    8.79    1.54
  -1  19  -7    6.54    1.49
  -1  19  -7    9.82    2.20
  -1  19  -7    7.16    1.17
  -3 -19  -7    0.17    0.71
  -3 -19  -7    0.78    1.77
  -3  19  -7    0.09    1.30
  -3  19  -7    2.03    0.95
   4 -20  -7   -1.15    1.00
   4 -20  -7   -0.26    0.79
   4  20  -7   -0.42    1.86
   4  20  -7    0.55    0.73
  -4  20   7   -0.81    0.99
   2 -20  -7   14.73    1.67
   2 -20  -7   14.91    1.92
   2 -20  -7   15.14    2.44
  -2  20   7   13.36    1.90
   2  20  -7   15.25    2.03
   2  20  -7   14.58    2.86
   2  20  -7   15.14    1.62
   0 -20  -7    0.00    1.05
   0 -20  -7    0.30    0.84
   0 -20  -7    0.35    0.47
   0  20   7    2.90    1.68
   0  20  -7   -0.13    1.68
   0  20  -7    0.57    1.03
   0  20  -7    1.23    1.08
  -2 -20  -7    1.17    0.66
  -2 -20  -7    2.28    1.20
  -2 -20  -7    2.00    1.50
  -2  20  -7    2.14    1.26
  -2  20  -7    1.68    0.84
  -2  20  -7    4.24    2.04
   5 -21  -7    2.08    1.05
   5 -21  -7   -0.72    1.12
   5  21  -7    1.55    0.89
  -5  21   7    3.67    1.48
   5  21  -7    3.67    2.17
   3 -21  -7    1.25    0.76
   3 -21  -7    1.09    1.07
   3  21  -7    1.87    2.00
   3  21  -7    2.38    0.75
  -3  21   7    0.67    1.02
   1 -21  -7   19.58    1.98
   1 -21  -7   20.87    2.90
   1 -21  -7   22.69    2.23
   1  21  -7   16.45    3.13
   1  21  -7   21.25    2.35
  -1  21   7   19.50    2.50
   1  21  -7   21.44    2.20
  -1 -21  -7    0.92    0.57
  -1 -21  -7    0.51    1.25
  -1  21  -7    2.26    0.99
  -1  21  -7    0.67    0.83
  -1  21  -7    1.38    1.16
  -1  21  -7    1.53    1.68
  -3 -21  -7    3.73    1.88
  -3 -21  -7    4.94    0.98
  -3  21  -7    4.17    1.55
  -3  21  -7    4.06    1.12
   4 -22  -7   -0.64    0.76
   4 -22  -7   -0.86    1.04
  -4  22   7    0.10    1.10
   4  22  -7   -0.38    1.93
   4  22  -7    0.35    0.71
   2 -22  -7   11.74    1.69
   2 -22  -7   12.00    1.42
   2 -22  -7    9.57    2.06
   2  22  -7   10.39    1.81
  -2  22   7   10.69    1.78
   2  22  -7    8.59    2.47
   2  22  -7   13.13    1.46
   0 -22  -7   11.71    1.31
   0 -22  -7   10.75    1.97
   0 -22  -7   12.22    1.55
   0  22   7    9.97    2.11
   0  22  -7   13.72    1.79
   0  22  -7   13.15    1.90
   0  22  -7   11.40    1.60
   0  22  -7   12.05    2.60
  -2 -22  -7    5.42    1.32
  -2 -22  -7    4.03    0.86
  -2 -22  -7    4.67    1.73
  -2  22  -7    4.34    1.47
  -2  22  -7    5.09    1.07
  -2  22  -7    4.07    2.07
   5 -23  -7    4.09    1.40
   5 -23  -7    3.37    1.14
   5  23  -7    1.39    0.86
  -5  23   7    2.41    1.53
   5  23  -7    2.47    2.15
   3 -23  -7    0.32    1.11
   3 -23  -7    1.88    0.83
   3  23  -7    1.59    2.01
  -3  23   7    0.24    1.05
   3  23  -7    1.69    0.76
   1 -23  -7   35.34    3.24
   1 -23  -7   36.87    4.24
   1 -23  -7   39.80    3.35
   1  23  -7   29.03    4.56
   1  23  -7   36.48    3.39
   1  23  -7   34.94    3.42
  -1  23   7   33.68    3.58
  -1 -23  -7    4.54    0.79
  -1 -23  -7    4.28    1.49
  -1  23  -7    4.29    1.04
  -1  23  -7    2.87    1.32
  -1  23  -7    3.20    1.85
  -3 -23  -7    0.62    1.72
  -3 -23  -7    0.95    0.73
  -3  23  -7    1.41    0.98
  -3  23  -7    0.92    1.44
   4 -24  -7    3.41    1.02
   4 -24  -7    1.10    1.22
   4  24  -7    2.79    2.15
   4  24  -7    1.47    0.80
  -4  24   7    0.70    1.17
   2 -24  -7    3.16    0.80
   2 -24  -7    2.73    1.14
   2 -24  -7    1.87    1.36
  -2  24   7    1.64    1.25
   2  24  -7    1.60    0.86
   2  24  -7    3.50    1.35
   2  24  -7   -0.04    1.76
   0 -24  -7    9.82    1.32
   0 -24  -7    8.72    1.74
   0 -24  -7    7.37    1.00
   0  24   7    6.99    2.00
   0  24  -7    6.30    1.40
   0  24  -7    8.94    1.57
   0  24  -7   10.14    2.41
  -2 -24  -7    1.20    1.47
  -2 -24  -7    0.02    0.64
  -2  24  -7   -1.63    1.73
  -2  24  -7    0.15    0.88
  -2  24  -7    0.45    1.26
   5 -25  -7   -0.09    0.91
   5 -25  -7    0.26    1.20
  -5  25   7    1.39    1.39
   5  25  -7    0.35    0.75
   5  25  -7    0.60    2.13
   3 -25  -7    2.99    0.89
   3 -25  -7    2.20    1.19
   3  25  -7    2.68    2.18
  -3  25   7    1.12    1.14
   3  25  -7    2.35    0.85
   1 -25  -7    7.91    1.06
   1 -25  -7   10.73    1.91
   1 -25  -7   10.18    1.49
   1  25  -7   10.94    2.36
  -1  25   7    9.44    1.91
   1  25  -7    5.18    1.31
   1  25  -7    8.59    1.54
  -1 -25  -7    1.08    0.62
  -1 -25  -7    0.90    1.27
  -1  25  -7   -0.09    1.63
  -1  25  -7    2.02    1.24
  -1  25  -7    1.08    0.92
  -3  25  -7    0.45    1.40
   4 -26  -7    1.65    1.27
   4 -26  -7    2.32    1.00
   4  26  -7    6.03    2.34
  -4  26   7    0.68    1.24
   4  26  -7    0.89    0.79
   2 -26  -7    7.30    1.84
   2 -26  -7    9.17    1.53
   2 -26  -7    9.81    1.23
  -2  26   7    6.01    1.53
   2  26  -7    6.36    2.34
   2  26  -7    6.00    1.25
   2  26  -7   11.31    1.71
   0 -26  -7    1.21    0.56
   0 -26  -7    1.91    0.97
   0 -26  -7    2.85    1.34
   0  26  -7   -0.19    1.12
   0  26   7    1.13    1.71
   0  26  -7    1.37    1.20
   0  26  -7    2.74    1.97
  -2 -26  -7    0.16    1.47
  -2 -26  -7    0.74    0.67
  -2  26  -7    2.81    1.99
  -2  26  -7    0.91    1.28
  -2  26  -7    0.67    1.01
   5 -27  -7   -1.59    1.16
   5 -27  -7    1.95    1.06
  -5  27   7    0.54    1.42
   5  27  -7    0.80    0.87
   5  27  -7   -1.39    2.11
   3 -27  -7   -0.39    0.71
   3 -27  -7    3.48    1.23
   3  27  -7    0.29    0.77
   3  27  -7    3.12    2.22
  -3  27   7    0.08    1.10
   1 -27  -7   23.83    2.38
   1 -27  -7   22.51    3.00
   1 -27  -7   23.04    2.17
   1  27  -7   24.44    2.52
   1  27  -7   18.25    2.38
   1  27  -7   18.52    3.39
  -1  27   7   25.47    3.02
  -1 -27  -7    0.98    1.33
  -1 -27  -7    1.92    0.67
  -1  27  -7    2.38    1.77
  -1  27  -7    3.23    1.29
  -1  27  -7    0.57    0.94
   4 -28  -7   -0.47    0.81
   4 -28  -7    1.59    1.19
   4  28  -7   -0.38    0.73
   4  28  -7    2.70    2.35
  -4  28   7   -0.06    1.19
   2 -28  -7   -0.06    1.29
   2 -28  -7   -0.79    1.01
   2 -28  -7    0.09    0.62
   2  28  -7   -0.19    0.93
   2  28  -7   -0.16    1.23
  -2  28   7   -2.44    1.21
   2  28  -7    0.24    1.89
   0 -28  -7    4.43    1.10
   0 -28  -7    3.73    1.44
   0 -28  -7    3.38    0.75
   0  28   7    2.86    1.89
   0  28  -7    5.32    2.17
   0  28  -7    2.92    1.31
   0  28  -7    4.87    1.35
  -2 -28  -7    1.07    1.57
  -2 -28  -7    2.27    0.74
  -2  28  -7    0.39    1.90
  -2  28  -7    0.38    1.33
  -2  28  -7    2.23    1.13
   3 -29  -7    5.45    1.40
   3 -29  -7    5.48    1.13
   3  29  -7    4.02    2.43
  -3  29   7    6.54    1.55
   3  29  -7    6.20    1.16
   1 -29  -7   10.91    1.62
   1 -29  -7   11.44    2.06
   1 -29  -7    9.42    1.25
   1  29  -7    9.71    1.56
   1  29  -7   11.31    2.57
  -1  29   7    7.52    1.82
   1  29  -7   11.85    1.72
  -1 -29  -7    5.30    1.08
  -1 -29  -7    3.91    1.54
  -1 -29  -7    4.57    0.85
  -1  29  -7    3.61    1.17
  -1  29  -7    1.02    1.85
  -1  29  -7    5.87    1.44
   4 -30  -7   10.49    1.48
   4 -30  -7    7.83    1.66
   4  30  -7    5.23    2.56
  -4  30   7    7.15    1.70
   4  30  -7    4.54    1.18
   2 -30  -7   -0.64    1.07
   2 -30  -7    1.13    0.70
   2 -30  -7    2.60    1.47
  -2  30   7   -0.52    1.29
   2  30  -7    3.98    2.19
   2  30  -7    1.25    1.30
   2  30  -7    1.60    1.05
   0 -30  -7    2.26    0.70
   0 -30  -7    3.60    1.11
   0 -30  -7    2.87    1.41
   0  30  -7    5.10    1.36
   0  30  -7    5.40    2.20
   0  30   7    3.16    1.89
   0  30  -7    3.82    1.45
  -2 -30  -7    1.94    0.77
  -2 -30  -7    0.51    1.52
  -2  30  -7   -0.35    1.96
  -2  30  -7    2.12    1.19
  -2  30  -7    3.27    1.42
   3 -31  -7    5.91    1.20
   3 -31  -7    6.10    1.48
  -3  31   7    4.91    1.50
   3  31  -7    6.36    1.27
   3  31  -7    3.88    2.40
   1 -31  -7    5.49    1.31
   1 -31  -7    5.00    1.62
   1 -31  -7    4.53    0.87
   1  31  -7    5.44    1.26
   1  31  -7    6.88    1.45
  -1  31   7    4.74    1.73
   1  31  -7    4.99    2.20
  -1 -31  -7    4.52    1.58
  -1 -31  -7    6.15    1.14
  -1 -31  -7    2.97    0.82
  -1  31  -7    3.65    1.24
  -1  31  -7    4.01    1.96
  -1  31  -7    3.87    1.42
   4 -32  -7    2.50    1.06
   4 -32  -7    0.29    1.24
   4  32  -7    0.45    0.86
  -4  32   7    0.51    1.32
   4  32  -7    0.44    2.22
   2 -32  -7   -0.26    1.34
   2 -32  -7    1.20    1.12
   2 -32  -7    0.90    0.69
  -2  32   7   -0.10    1.32
   2  32  -7   -0.61    2.03
   2  32  -7    0.00    1.04
   2  32  -7    0.98    1.30
   0 -32  -7   14.74    2.52
   0 -32  -7   17.96    2.01
   0 -32  -7   17.99    1.80
   0  32  -7   15.40    2.11
   0  32   7   17.32    2.82
   0  32  -7   15.27    3.12
  -2 -32  -7    1.74    0.77
  -2 -32  -7    1.00    1.55
  -2  32  -7   -0.58    1.14
  -2  32  -7    0.14    1.36
  -2  32  -7    3.18    2.11
   3 -33  -7    1.94    0.91
   3 -33  -7    1.25    1.24
   3  33  -7    2.57    2.34
  -3  33   7   -0.17    1.27
   3  33  -7    1.24    1.01
   1 -33  -7    5.21    0.91
   1 -33  -7    4.46    1.28
   1 -33  -7    6.10    1.75
   1  33  -7    2.96    2.15
   1  33  -7    5.04    1.34
  -1  33   7    3.08    1.64
   1  33  -7    6.01    1.43
  -1 -33  -7    1.92    1.02
  -1 -33  -7    0.96    1.40
  -1 -33  -7    0.21    0.66
  -1  33  -7    0.12    1.28
  -1  33  -7    0.36    1.16
  -1  33  -7    2.24    1.98
   4 -34  -7    4.35    1.20
   4 -34  -7    2.20    1.38
   4  34  -7    3.93    1.09
  -4  34   7    3.68    1.54
   4  34  -7    3.76    2.48
   2 -34  -7    0.33    0.69
   2 -34  -7   -0.65    1.11
   2 -34  -7    0.99    1.45
   2  34  -7   -0.20    1.13
   2  34  -7    1.62    1.33
   2  34  -7    0.62    2.15
  -2  34   7    0.82    1.34
   0 -34  -7   19.49    2.92
   0 -34  -7   21.20    2.32
   0 -34  -7   21.98    2.14
   0  34  -7   19.35    3.50
   0  34  -7   19.04    2.41
   0  34   7   23.58    3.31
  -2 -34  -7    0.09    0.72
  -2 -34  -7    0.22    1.50
  -2  34  -7   -1.36    1.17
  -2  34  -7    0.23    2.01
  -2  34  -7    0.21    1.40
   3 -35  -7    0.05    0.82
   3 -35  -7   -0.72    1.12
  -3  35   7   -0.41    1.26
   3  35  -7   -0.01    1.01
[truncated: 54,505 more chars]
