# Supplementary material for: (E)-4-(4-Acrylamidophenoxy)-N-Methylpicolinamides as b-Raf/VEGFR-2 Inhibitors with Antiangiogenic Activity in HUVEC and Zebrafish Model
Source: Molecules. 2026 May 20;31(10):1757. doi: 10.3390/molecules31101757 (PMC13209728; doi:10.3390/molecules31101757)
Supplement: Supplementary file 1 [file molecules-31-01757-s001.zip › molecules-4178655-supplementary/molecules-4178655-supplementary materials/1966554.mol2]

####################################################################### 
# 
# This file contains crystal structure data downloaded from the 
# Cambridge Structural Database (CSD) hosted by the Cambridge 
# Crystallographic Data Centre (CCDC).
# 
# Full information about CCDC data access policies and citation 
# guidelines are available at http://www.ccdc.cam.ac.uk/access/V1 
# 
# Audit and citation data items may have been added by the CCDC. 
# Please retain this information to preserve the provenance of 
# this file and to allow appropriate attribution of the data. 
# 
#######################################################################
@<TRIPOS>MOLECULE
UVEMUH
    50    52     1     0     0
SMALL
NO_CHARGES
****
Generated from the CSD

@<TRIPOS>ATOM
     1 C1       1.2901  39.3760  12.4236   C.3       1 RES1   0.0000
     2 C2       1.4614  40.0066  11.0599   C.2       1 RES1   0.0000
     3 C3       2.4811  39.5453  10.2359   C.2       1 RES1   0.0000
     4 H3       3.0206  38.8112  10.5056   H         1 RES1   0.0000
     5 C4       2.7040  40.1657   9.0151   C.2       1 RES1   0.0000
     6 H4       3.4006  39.8511   8.4512   H         1 RES1   0.0000
     7 C5       1.9184  41.2485   8.6023   C.2       1 RES1   0.0000
     8 C6       0.8907  41.6864   9.4392   C.2       1 RES1   0.0000
     9 H6       0.3354  42.4078   9.1674   H         1 RES1   0.0000
    10 C7       0.6737  41.0731  10.6712   C.2       1 RES1   0.0000
    11 H7      -0.0155  41.3883  11.2437   H         1 RES1   0.0000
    12 C8       2.2404  41.9348   7.3406   C.2       1 RES1   0.0000
    13 H8       3.0979  41.7510   6.9748   H         1 RES1   0.0000
    14 C9       1.4807  42.7808   6.6483   C.2       1 RES1   0.0000
    15 H9       0.5918  42.9646   6.9278   H         1 RES1   0.0000
    16 C10      2.0325  43.4332   5.4388   C.2       1 RES1   0.0000
    17 C11      1.4076  44.5626   3.3370   C.2       1 RES1   0.0000
    18 C12      2.4568  45.4765   3.2101   C.2       1 RES1   0.0000
    19 H12      2.9591  45.7338   3.9745   H         1 RES1   0.0000
    20 C13      2.7656  46.0093   1.9620   C.2       1 RES1   0.0000
    21 H13      3.4652  46.6456   1.8705   H         1 RES1   0.0000
    22 C14      2.0439  45.6028   0.8610   C.2       1 RES1   0.0000
    23 C15      0.9670  44.7441   0.9710   C.2       1 RES1   0.0000
    24 H15      0.4487  44.5162   0.2081   H         1 RES1   0.0000
    25 C16      0.6580  44.2209   2.2199   C.2       1 RES1   0.0000
    26 H16     -0.0741  43.6224   2.3098   H         1 RES1   0.0000
    27 C17      1.7733  46.9547  -1.0834   C.2       1 RES1   0.0000
    28 C18      0.7485  47.7074  -0.5349   C.2       1 RES1   0.0000
    29 H18      0.4605  47.5635   0.3588   H         1 RES1   0.0000
    30 C19      0.1588  48.6700  -1.3236   C.2       1 RES1   0.0000
    31 C20      1.4687  48.1636  -3.1169   C.2       1 RES1   0.0000
    32 H20      1.7237  48.3117  -4.0203   H         1 RES1   0.0000
    33 C21      2.1331  47.1878  -2.4102   C.2       1 RES1   0.0000
    34 H21      2.8253  46.6815  -2.8193   H         1 RES1   0.0000
    35 C22     -0.9476  49.5216  -0.7349   C.2       1 RES1   0.0000
    36 C23     -2.4505  51.4179  -1.1661   C.3       1 RES1   0.0000
    37 H23A    -2.0969  52.2262  -0.7391   H         1 RES1   0.0000
    38 H23B    -3.0583  50.9612  -0.5471   H         1 RES1   0.0000
    39 H23C    -2.9381  51.6648  -1.9795   H         1 RES1   0.0000
    40 F1       0.0367  39.4992  12.8718   F         1 RES1   0.0000
    41 F2       2.0678  39.9498  13.3520   F         1 RES1   0.0000
    42 F3       1.5838  38.0738  12.4389   F         1 RES1   0.0000
    43 N1       1.0964  43.9609   4.5955   N.am      1 RES1   0.0000
    44 H1N      0.1421  43.7810   4.7867   H         1 RES1   0.0000
    45 N2       0.4843  48.9184  -2.6110   N.2       1 RES1   0.0000
    46 N3      -1.3558  50.5339  -1.5083   N.am      1 RES1   0.0000
    47 H3N     -0.8148  50.6241  -2.2166   H         1 RES1   0.0000
    48 O1       3.2398  43.5067   5.2268   O.2       1 RES1   0.0000
    49 O2       2.4883  46.0007  -0.4088   O.3       1 RES1   0.0000
    50 O3      -1.4170  49.2479   0.3823   O.2       1 RES1   0.0000
@<TRIPOS>BOND
     1     1     2    1
     2     1    40    1
     3     1    41    1
     4     1    42    1
     5     2     3    1
     6     2    10    2
     7     3     4    1
     8     3     5    2
     9     5     6    1
    10     5     7    1
    11     7     8    2
    12     7    12    1
    13     8     9    1
    14     8    10    1
    15    10    11    1
    16    12    13    1
    17    12    14    2
    18    14    15    1
    19    14    16    1
    20    16    43   am
    21    16    48    2
    22    17    18    1
    23    17    25    2
    24    17    43    1
    25    18    19    1
    26    18    20    2
    27    20    21    1
    28    20    22    1
    29    22    23    2
    30    22    49    1
    31    23    24    1
    32    23    25    1
    33    25    26    1
    34    27    28    1
    35    27    33    2
    36    27    49    1
    37    28    29    1
    38    28    30    2
    39    30    35    1
    40    30    45    1
    41    31    32    1
    42    31    33    1
    43    31    45    2
    44    33    34    1
    45    35    46   am
    46    35    50    2
    47    36    37    1
    48    36    38    1
    49    36    39    1
    50    36    46    1
    51    43    44    1
    52    46    47    1
@<TRIPOS>SUBSTRUCTURE
     1 RES1        1 GROUP             0 ****  ****    0  
@<TRIPOS>CRYSIN
    4.9650   50.6900    8.3300   90.0000  105.3900   90.0000     9     1
